# Supplementary material for: A TetR family transcriptional regulator, SP_2854 can affect the butenyl-spinosyn biosynthesis by regulating glucose metabolism in Saccharopolyspora pogona
Source: Microb Cell Fact. 2022 May 14;21:83. doi: 10.1186/s12934-022-01808-2 (PMC9107242; doi:10.1186/s12934-022-01808-2)
Supplement: Supplementary file 2 — Additional file 2: DataSet S1. Transcriptomic data of mutants S. pogona-ΔSP_2854 and S. pogona::SP_2854. [file 12934_2022_1808_MOESM2_ESM.xlsx]

## Sheet: 2 days (1)
Component Name	Analyte Mass Range	Analyte Retention Time(min)	QC RSD	Fold change	p-value	S. pogona::SP_2854 (1)	S. pogona::SP_2854 (2)	S. pogona::SP_2854 (3)	S. pogona::SP_2854 (4)	S. pogona (1)	S. pogona (2)	S. pogona (3)	S. pogona (4)
D-Glucose 6-phosphate	259.0 / 97.0	9.6871	0.0327436	1.4008	0.0006	2.43441e+08	2.39241e+08	2.42354e+08	2.46728e+08	1.8461e+08	1.73407e+08	1.66983e+08	1.68718e+08
Dihydroxyacetone phosphate	169.1 / 97.0	7.77728	0.0597373	1.39969	0.0139	4.37495e+06	4.87993e+06	4.66735e+06	4.14255e+06	3.00583e+06	3.03647e+06	3.3557e+06	3.5083e+06
Adenosine monophosphate	346.1 / 79.0	7.7812	0.0325875	1.37916	0.0346	1.04373e+08	1.02336e+08	1.14744e+08	1.16815e+08	7.46905e+07	9.10288e+07	8.64498e+07	6.56098e+07
Beta-D-Fructose 6-phosphate	259.1 / 97.0	8.83539	0.0888868	1.56707	0.013	1.63961e+08	1.51204e+08	1.66596e+08	1.56671e+08	1.20902e+08	1.15082e+08	9.66204e+07	7.48011e+07
Acetyl coenzyme A (Acetyl-CoA)	808.2 / 408.1	7.63873	0.0419739	1.43817	0.024	461514	489785	491676	311033	362593	311214	297611	248192
alpha-ketoglutarate	145.2 / 101.1	5.20643	0.0582701	1.35504	0.0132	1.49159e+06	1.43713e+06	1.46433e+06	1.56993e+06	1.07654e+06	1.25999e+06	1.00783e+06	1.05622e+06
NADP	742.1 / 620.0	10.9073	0.0779137	1.06829	0.5516	6.89594e+06	6.75913e+06	7.12527e+06	7.08294e+06	6.75689e+06	7.99729e+06	6.14087e+06	5.18702e+06
ADP	426.0 / 79.0	9.07852	0.0498766	1.50959	0.0135	2.74859e+07	2.54851e+07	2.58852e+07	2.60109e+07	1.40119e+07	1.63918e+07	1.88207e+07	2.02429e+07
Fumarate	115.1 / 71.1	5.5875	0.0665116	1.45592	0.0079	786385	735793	707788	832910	549828	600716	425903	527290
Oxaloacetate	131.1 / 87.1	5.36182	0.0788099	0.813204	0.1311	150150	177827	141814	148158	184223	175749	170545	229377
NADPH	744.1 / 408.0	10.9103	0.0633446	1.19829	0.0036	64066.7	66731.8	57310.9	53738.9	56393.2	57509	42233.5	45691.8
Pyruvate	87.1 / 43.1	1.43729	0.0697838	1.43933	0.004	112659	106154	113470	100831	78994.6	72143.7	71259.4	78515.7
GMP	362.1 / 79.1	9.24291	0.0567649	1.24919	0.2696	6.58238e+06	6.8938e+06	6.76087e+06	7.18335e+06	7.66351e+06	6.19251e+06	4.54599e+06	3.5485e+06
Phosphoenolpyruvate	167.1 / 79.0	9.02047	0.0595754	1.15497	0.2328	6.95581e+06	5.55603e+06	6.52845e+06	4.98387e+06	4.77253e+06	5.70522e+06	5.38249e+06	4.94036e+06
L-Malic acid	133.0 / 115.1	6.65077	0.0558069	1.36066	0.016	6.49541e+07	5.74531e+07	5.63394e+07	6.14901e+07	4.32423e+07	4.80654e+07	4.49785e+07	4.02731e+07
Guanosine 5'-diphosphate (GDP)	442.0 / 79.0	10.433	0.0847105	1.01242	0.931	1.50774e+06	1.43719e+06	1.4549e+06	1.42789e+06	1.35643e+06	1.34854e+06	1.09791e+06	1.95337e+06
Succinate	117.1 / 73.0	6.08943	0.0848891	1.4793	0.0013	4.53156e+07	3.64432e+07	3.58083e+07	4.41295e+07	3.14115e+07	2.34761e+07	2.5647e+07	2.87718e+07
Reduced nicotinamide adenine dinucleotide (NADH)	664.1 / 408.0	8.14793	0.106853	1.97583	0.0162	47640	47832	51435.7	41816	21728.7	20291.2	21007.2	32488.9
Isocitrate	191.0 / 73.0	9.10965	0.0486343	1.28961	0.0336	630793	588719	655112	627290	549111	485023	405051	500865
Citrate	191.1 / 87.1	9.58981	0.169652	1.46916	0.0045	6.86328e+06	5.75792e+06	6.07782e+06	6.18506e+06	4.71903e+06	4.50724e+06	3.63116e+06	4.08017e+06
NAD	662.1 / 540.0	8.1291	0.0957696	1.4347	0.0168	6.58272e+06	6.89302e+06	6.76309e+06	7.18325e+06	5.07235e+06	5.65404e+06	4.29637e+06	4.0907e+06
Flavin mononucleotide (FMN)	455.1 / 97.0	6.92492	0.0678494	1.46214	0.0381	372732	334106	375676	316635	171072	265638	276110	244097
cis-Aconitate	173.1 / 85.1	7.95959	0.0534326	1.16947	0.1259	1.11861e+06	962491	1.20693e+06	1.006e+06	1.01994e+06	935388	839129	877326
3-Phospho-D-glycerate	185.0 / 97.0	9.29145	0.163471	0.69461	0.1181	1.44306e+06	1.02336e+06	1.14708e+06	1.15345e+06	1.55139e+06	1.26364e+06	1.7048e+06	2.34294e+06
Lactate	89.2 / 43.0	2.03522	0.0318141	0.800626	0.0417	352160	308671	287340	331747	456438	401656	298080	442472
Succinyl coenzyme A (Succinyl-CoA)	866.1 / 408.1	9.80498	0.114324	0.787475	0.0783	9674.7	12320.5	10942.4	9384.53	10198.8	13821.3	15843.4	13880.6

## Sheet: 4 days (1)
Component Name	Analyte Mass Range	Analyte Retention Time(min)	QC RSD	Fold change	p-value	S. pogona::SP_2854 (1)	S. pogona::SP_2854 (2)	S. pogona::SP_2854 (3)	S. pogona::SP_2854 (4)	S. pogona (1)	S. pogona (2)	S. pogona (3)	S. pogona (4)
Citrate	191.1 / 87.1	9.58981	0.169652	2.79141	0.0009	6.20011e+06	5.42379e+06	5.61755e+06	6.15956e+06	1.7065e+06	2.10062e+06	1.75607e+06	2.82004e+06
GMP	362.1 / 79.1	9.24291	0.0567649	2.12209	0.0087	4.34937e+06	4.55182e+06	5.09587e+06	4.13619e+06	2.2272e+06	1.96632e+06	1.72896e+06	2.62253e+06
Oxaloacetate	131.1 / 87.1	5.36182	0.0788099	0.492957	0.011	54983.4	48935.6	85774.4	78081.8	130630	149365	133905	129302
Dihydroxyacetone phosphate	169.1 / 97.0	7.77728	0.0597373	1.57823	0.0038	1.81034e+06	1.82005e+06	1.84925e+06	1.95925e+06	1.29325e+06	919600	1.13667e+06	1.36393e+06
Beta-D-Fructose 6-phosphate	259.1 / 97.0	8.83539	0.0888868	1.96619	0.0125	3.968e+07	4.10003e+07	4.36126e+07	3.67666e+07	2.54677e+07	1.37032e+07	1.8794e+07	2.39495e+07
Phosphoenolpyruvate	167.1 / 79.0	9.02047	0.0595754	0.530905	0.0141	4.38018e+06	6.23265e+06	5.10568e+06	4.07982e+06	8.95437e+06	9.00404e+06	8.59258e+06	1.07407e+07
Succinyl coenzyme A (Succinyl-CoA)	866.1 / 408.1	9.80498	0.114324	0.267881	0.0092	2467.46	4795.18	2904.28	2634.45	10908.9	13845.8	8105.72	14927
D-Glucose 6-phosphate	259.0 / 97.0	9.6871	0.0327436	1.52466	0.0247	9.34501e+07	9.9204e+07	9.91125e+07	9.13798e+07	7.47091e+07	4.78513e+07	5.84501e+07	7.02892e+07
alpha-ketoglutarate	145.2 / 101.1	5.20643	0.0582701	1.47162	0.0186	1.03867e+06	1.04359e+06	1.35401e+06	1.05318e+06	768895	736454	764461	780874
3-Phospho-D-glycerate	185.0 / 97.0	9.29145	0.163471	0.523997	0.0139	1.00781e+06	699411	844710	720868	1.76036e+06	1.40696e+06	1.9507e+06	1.12781e+06
Flavin mononucleotide (FMN)	455.1 / 97.0	6.92492	0.0678494	1.86187	0.0426	331544	375719	472469	374579	196956	209030	141384	287442
Fumarate	115.1 / 71.1	5.5875	0.0665116	2.09902	0.0113	549111	361260	436529	594080	179604	209772	209398	325936
NAD	662.1 / 540.0	8.1291	0.0957696	1.52118	0.0235	6.32002e+06	5.66186e+06	6.31443e+06	6.59455e+06	3.62306e+06	4.07049e+06	3.10443e+06	5.56484e+06
Adenosine monophosphate	346.1 / 79.0	7.7812	0.0325875	1.44766	0.0697	3.79304e+07	4.18117e+07	4.22806e+07	3.38371e+07	2.49686e+07	2.74966e+07	2.14174e+07	3.37806e+07
L-Malic acid	133.0 / 115.1	6.65077	0.0558069	1.65209	0.0004	3.28079e+07	3.40712e+07	3.8871e+07	3.43526e+07	1.79157e+07	1.92835e+07	2.48107e+07	2.27935e+07
ADP	426.0 / 79.0	9.07852	0.0498766	0.82046	0.0636	8.3306e+06	7.68114e+06	8.89793e+06	8.4563e+06	1.18728e+07	9.66769e+06	9.57271e+06	9.55415e+06
Reduced nicotinamide adenine dinucleotide (NADH)	664.1 / 408.0	8.14793	0.106853	1.75558	0.0055	25435.6	21243.1	24992.1	21988.2	12580.3	10472.8	14490.7	15805.5
Guanosine 5'-diphosphate (GDP)	442.0 / 79.0	10.433	0.0847105	0.878489	0.1154	786700	669663	803057	719543	749369	827369	946698	867572
NADP	742.1 / 620.0	10.9073	0.0779137	1.24419	0.2707	3.04829e+06	3.39535e+06	4.01647e+06	3.16522e+06	3.4519e+06	2.21898e+06	2.23204e+06	3.04821e+06
Acetyl coenzyme A (Acetyl-CoA)	808.2 / 408.1	7.63873	0.0419739	1.72822	0.0086	171770	160460	195751	172371	89604.6	104787	91880	118973
Isocitrate	191.0 / 73.0	9.10965	0.0486343	1.17647	0.1399	796225	576838	677965	543318	578760	522930	551140	552370
Lactate	89.2 / 43.0	2.03522	0.0318141	0.607381	0.3642	420157	135143	141620	212981	436767	673776	266376	121153
Pyruvate	87.1 / 43.1	1.43729	0.0697838	1.51044	0.0142	74753.7	83173.2	73826	93283.7	59979.6	50625.7	50491.8	54096.1
cis-Aconitate	173.1 / 85.1	7.95959	0.0534326	1.11561	0.6197	1.1204e+06	1.19704e+06	985861	674916	810749	735590	955194	1.06442e+06
NADPH	744.1 / 408.0	10.9103	0.0633446	1.07517	0.4552	25808.2	24552.9	34016.2	23885.7	29001.9	22973.1	26409.9	22309
Succinate	117.1 / 73.0	6.08943	0.0848891	1.1342	0.6788	1.38238e+07	2.43714e+07	1.95542e+07	1.28579e+07	1.10821e+07	1.09809e+07	1.83858e+07	2.18043e+07

## Sheet: 6 days (1)
Component Name	Analyte Mass Range	Analyte Retention Time(min)	QC RSD	Fold change	p-value	S. pogona::SP_2854 (1)	S. pogona::SP_2854 (2)	S. pogona::SP_2854 (3)	S. pogona::SP_2854 (4)	S. pogona (1)	S. pogona (2)	S. pogona (3)	S. pogona (4)
Adenosine monophosphate	346.1 / 79.0	7.7812	0.0325875	1.71777	0.0055	1.69637e+07	1.9076e+07	1.83191e+07	1.96895e+07	1.10098e+07	1.32789e+07	8.66038e+06	1.0158e+07
Flavin mononucleotide (FMN)	455.1 / 97.0	6.92492	0.0678494	1.58627	0.0116	240873	239883	215770	251361	178859	136930	155169	126598
Reduced nicotinamide adenine dinucleotide (NADH)	664.1 / 408.0	8.14793	0.106853	1.52316	0.0005	20230.6	19359.8	19453.6	22646.3	14353.9	12462.3	12158.7	14657.3
GMP	362.1 / 79.1	9.24291	0.0567649	1.83954	0.0139	1.52139e+06	1.81489e+06	1.57077e+06	1.66824e+06	1.12938e+06	1.09347e+06	779295	572276
alpha-ketoglutarate	145.2 / 101.1	5.20643	0.0582701	1.38528	0.0188	649138	568758	637418	703744	480445	472209	472474	422191
Succinate	117.1 / 73.0	6.08943	0.0848891	1.98258	0.0103	5.94949e+06	8.58267e+06	7.38087e+06	7.69022e+06	2.67617e+06	5.10511e+06	1.92308e+06	5.22733e+06
NAD	662.1 / 540.0	8.1291	0.0957696	1.88268	0.0533	4.86417e+06	9.0794e+06	8.67081e+06	7.75545e+06	4.73423e+06	4.18716e+06	3.85883e+06	3.35096e+06
Acetyl coenzyme A (Acetyl-CoA)	808.2 / 408.1	7.63873	0.0419739	1.58493	0.0054	134688	138572	135566	143111	93977.1	84973.4	95951.1	73338.4
L-Malic acid	133.0 / 115.1	6.65077	0.0558069	1.66132	0.0264	8.50488e+06	9.93574e+06	9.96548e+06	1.10261e+07	6.97811e+06	6.23801e+06	5.68107e+06	4.83819e+06
Fumarate	115.1 / 71.1	5.5875	0.0665116	0.711215	0.0478	109586	129501	100019	105688	156340	169000	113381	186679
Dihydroxyacetone phosphate	169.1 / 97.0	7.77728	0.0597373	1.63708	0.0178	431667	539103	466507	470215	291042	340156	176550	357433
Beta-D-Fructose 6-phosphate	259.1 / 97.0	8.83539	0.0888868	1.7735	0.0001	7.91271e+06	7.94273e+06	6.59224e+06	8.5414e+06	4.47956e+06	4.71311e+06	3.02469e+06	5.25609e+06
Isocitrate	191.0 / 73.0	9.10965	0.0486343	0.622469	0.0049	298079	293273	300428	310007	423303	454066	510576	542732
D-Glucose 6-phosphate	259.0 / 97.0	9.6871	0.0327436	1.69344	0.0089	1.66343e+07	2.18232e+07	1.75303e+07	2.21039e+07	1.18887e+07	1.07657e+07	8.82667e+06	1.46331e+07
Pyruvate	87.1 / 43.1	1.43729	0.0697838	2.21381	0.0045	18994.4	19993.2	20331.4	25127.3	9941.95	9168.72	9827.85	9206.66
3-Phospho-D-glycerate	185.0 / 97.0	9.29145	0.163471	0.915577	0.6346	1.18032e+06	1.66545e+06	1.63527e+06	2.09913e+06	2.17738e+06	1.55922e+06	1.63403e+06	1.81627e+06
ADP	426.0 / 79.0	9.07852	0.0498766	1.11826	0.2706	5.02043e+06	6.76794e+06	5.9597e+06	6.37785e+06	5.10855e+06	5.87717e+06	4.08869e+06	6.50016e+06
cis-Aconitate	173.1 / 85.1	7.95959	0.0534326	0.880785	0.4894	376419	451273	441730	596764	539652	668928	452481	457715
Succinyl coenzyme A (Succinyl-CoA)	866.1 / 408.1	9.80498	0.114324	1.1478	0.03	1823.6	2971.88	2006.01	1958.7	1756.1	2634.02	1621.05	1620.98
Lactate	89.2 / 43.0	2.03522	0.0318141	0.831439	0.1018	98593.5	99905.1	103091	182741	107149	150905	109818	214649
Phosphoenolpyruvate	167.1 / 79.0	9.02047	0.0595754	1.19374	0.0575	1.73923e+07	1.63872e+07	1.70842e+07	1.90228e+07	1.48574e+07	1.39113e+07	1.61833e+07	1.35921e+07
Oxaloacetate	131.1 / 87.1	5.36182	0.0788099	1.0843	0.7185	105431	144929	126912	128340	168231	111321	105948	80801.3
NADP	742.1 / 620.0	10.9073	0.0779137	0.908261	0.6468	1.78774e+06	2.39998e+06	1.85191e+06	2.08265e+06	1.69538e+06	2.07524e+06	1.68049e+06	3.49157e+06
Guanosine 5'-diphosphate (GDP)	442.0 / 79.0	10.433	0.0847105	0.938245	0.7715	441559	538642	500132	569352	434809	530786	321458	897542
NADPH	744.1 / 408.0	10.9103	0.0633446	1.00659	0.9043	13982	17089.1	13644.2	18136	15328.2	17021.6	14252.4	15838
Citrate	191.1 / 87.1	9.58981	0.169652	0.874897	0.3253	1.66719e+06	2.16373e+06	1.40988e+06	1.75808e+06	2.30693e+06	1.97567e+06	2.00101e+06	1.71605e+06

## Sheet: 8 days (1)
Component Name	Analyte Mass Range	Analyte Retention Time(min)	QC RSD	Fold change	p-value	S. pogona::SP_2854 (1)	S. pogona::SP_2854 (2)	S. pogona::SP_2854 (3)	S. pogona::SP_2854 (4)	S. pogona (1)	S. pogona (2)	S. pogona (3)	S. pogona (4)
Adenosine monophosphate	346.1 / 79.0	7.7812	0.0325875	1.54394	0.008	8.75402e+06	7.51242e+06	9.04436e+06	9.29547e+06	5.70751e+06	5.80855e+06	5.51167e+06	5.38656e+06
Adenosine 5'-triphosphate (ATP)	506.0 / 159.0	10.2459	0.0969113	1.38706	0.0215	679854	571779	678818	574205	451433	464163	422314	467822
Citrate	191.1 / 87.1	9.58981	0.169652	2.63441	0.0048	497274	385873	360853	318192	173639	207950	100098	111309
GMP	362.1 / 79.1	9.24291	0.0567649	0.69622	0.0198	425533	407348	431418	360693	494943	598241	624813	616023
Flavin mononucleotide (FMN)	455.1 / 97.0	6.92492	0.0678494	1.64518	0.0036	132048	132485	161499	182743	71269.6	85522.2	109764	103479
Succinate	117.1 / 73.0	6.08943	0.0848891	1.29726	0.018	7.19083e+06	6.904e+06	6.61441e+06	6.24422e+06	4.70812e+06	5.57191e+06	5.21901e+06	5.27813e+06
Beta-D-Fructose 6-phosphate	259.1 / 97.0	8.83539	0.0888868	1.5313	0.0017	1.96951e+06	1.94021e+06	1.93231e+06	1.72109e+06	1.46212e+06	1.15026e+06	1.22158e+06	1.10506e+06
NADP	742.1 / 620.0	10.9073	0.0779137	1.2439	0.032	1.1859e+06	1.05795e+06	1.07302e+06	1.29606e+06	936666	993964	832011	945807
Dihydroxyacetone phosphate	169.1 / 97.0	7.77728	0.0597373	1.46771	0.002	248814	283183	263840	288912	176558	187692	191499	183325
Fumarate	115.1 / 71.1	5.5875	0.0665116	0.781684	0.0527	123792	102505	114967	116012	175235	145471	143708	120575
ADP	426.0 / 79.0	9.07852	0.0498766	1.40547	0.056	2.91006e+06	2.00027e+06	3.39151e+06	2.41813e+06	2.12048e+06	1.82602e+06	1.97431e+06	1.70653e+06
Isocitrate	191.0 / 73.0	9.10965	0.0486343	2.00231	0.0473	172034	141585	254650	130869	90964.3	84954.6	89434.4	83812.4
Acetyl coenzyme A (Acetyl-CoA)	808.2 / 408.1	7.63873	0.0419739	1.61848	0.0476	54709.2	52481.1	71191.8	85236.6	31774.7	45324.3	45526.5	40254.8
NADPH	744.1 / 408.0	10.9103	0.0633446	1.16641	0.1401	10792.4	8492.76	12022.9	10334.2	8750.78	8916.2	8915.75	9118.63
D-Glucose 6-phosphate	259.0 / 97.0	9.6871	0.0327436	1.36557	0.0979	6.42772e+06	5.41257e+06	5.56538e+06	7.29523e+06	3.69573e+06	5.00525e+06	5.0691e+06	4.31824e+06
L-Malic acid	133.0 / 115.1	6.65077	0.0558069	0.756353	0.1865	5.9908e+06	4.32494e+06	4.67729e+06	7.69212e+06	5.73841e+06	8.30026e+06	8.02087e+06	7.93327e+06
Phosphoenolpyruvate	167.1 / 79.0	9.02047	0.0595754	1.78033	0.0124	2.2178e+06	2.11765e+06	1.90463e+06	1.42451e+06	1.16339e+06	1.07307e+06	1.0354e+06	1.03331e+06
alpha-ketoglutarate	145.2 / 101.1	5.20643	0.0582701	0.88823	0.2493	322273	308203	334921	308529	350701	412039	304613	366877
Lactate	89.2 / 43.0	2.03522	0.0318141	1.46542	0.1588	251918	258814	197188	101514	196102	104635	136517	115103
Reduced nicotinamide adenine dinucleotide (NADH)	664.1 / 408.0	8.14793	0.106853	1.46156	0.0916	8382.59	8294.54	8061.45	8173.1	2794.55	6484.45	7430.2	5808.97
Oxaloacetate	131.1 / 87.1	5.36182	0.0788099	1.46604	0.0113	221057	184807	186632	199516	137822	123807	154537	124071
NAD	662.1 / 540.0	8.1291	0.0957696	1.11582	0.6451	1.96561e+06	1.43283e+06	1.80751e+06	2.71621e+06	1.30385e+06	2.38306e+06	1.53474e+06	1.8782e+06
Pyruvate	87.1 / 43.1	1.43729	0.0697838	1.03771	0.7101	27859.3	34926.5	36752.7	24045.8	32872.2	26950.2	34313.3	24957.9
Succinyl coenzyme A (Succinyl-CoA)	866.1 / 408.1	9.80498	0.114324	0.905002	0.8032	202.65	337.7	810.55	743	405.225	877.875	675.5	355.096
3-Phospho-D-glycerate	185.0 / 97.0	9.29145	0.163471	1.49495	0.0167	252286	194417	268429	156146	184823	140210	153020	104761
cis-Aconitate	173.1 / 85.1	7.95959	0.0534326	0.999414	0.9947	639809	550292	634541	457138	682064	627360	499757	473937

## Sheet: 2 days (2)
Component Name	Analyte Mass Range	Analyte Retention Time(min)	QC RSD	Fold change	p-value	S. pogona-ΔSP_2854(1)	S. pogona-ΔSP_2854(2)	S. pogona-ΔSP_2854(3)	S. pogona-ΔSP_2854(4)	S. pogona (1)	S. pogona (2)	S. pogona (3)	S. pogona (4)
D-Glucose 6-phosphate	259.0 / 97.0	9.6871	0.0327436	0.617889	0.0024	1.11219e+08	9.62125e+07	1.20617e+08	1.00593e+08	1.8461e+08	1.73407e+08	1.66983e+08	1.68718e+08
Dihydroxyacetone phosphate	169.1 / 97.0	7.77728	0.0597373	0.719295	0.0096	2.55692e+06	2.00565e+06	2.28638e+06	2.43449e+06	3.00583e+06	3.03647e+06	3.3557e+06	3.5083e+06
Adenosine monophosphate	346.1 / 79.0	7.7812	0.0325875	0.25858	0.0014	2.20108e+07	2.04847e+07	2.2377e+07	1.72987e+07	7.46905e+07	9.10288e+07	8.64498e+07	6.56098e+07
Beta-D-Fructose 6-phosphate	259.1 / 97.0	8.83539	0.0888868	0.62074	0.0426	5.82342e+07	6.72647e+07	6.16091e+07	6.57845e+07	1.20902e+08	1.15082e+08	9.66204e+07	7.48011e+07
Acetyl coenzyme A (Acetyl-CoA)	808.2 / 408.1	7.63873	0.0419739	0.75704	0.1511	196850	204050	268049	254344	362593	311214	297611	248192
alpha-ketoglutarate	145.2 / 101.1	5.20643	0.0582701	0.723307	0.0047	732801	889055	818156	742960	1.07654e+06	1.25999e+06	1.00783e+06	1.05622e+06
ADP	426.0 / 79.0	9.07852	0.0498766	0.410379	0.003	6.95147e+06	6.31748e+06	7.06084e+06	8.17816e+06	1.40119e+07	1.63918e+07	1.88207e+07	2.02429e+07
Fumarate	115.1 / 71.1	5.5875	0.0665116	0.670171	0.1114	473428	410110	40230.4	486094	549828	600716	425903	527290
Oxaloacetate	131.1 / 87.1	5.36182	0.0788099	0.776772	0.1581	166760	146036	157653	119816	184223	175749	170545	229377
Pyruvate	87.1 / 43.1	1.43729	0.0697838	0.872133	0.0308	63647.1	68874.5	60506.7	69408.1	78994.6	72143.7	71259.4	78515.7
GMP	362.1 / 79.1	9.24291	0.0567649	0.257146	0.0153	1.71519e+06	1.45535e+06	1.10437e+06	1.36958e+06	7.66351e+06	6.19251e+06	4.54599e+06	3.5485e+06
Phosphoenolpyruvate	167.1 / 79.0	9.02047	0.0595754	0.505856	0.0032	2.45567e+06	2.36266e+06	2.72137e+06	2.9824e+06	4.77253e+06	5.70522e+06	5.38249e+06	4.94036e+06
L-Malic acid	133.0 / 115.1	6.65077	0.0558069	0.773687	0.0046	3.60222e+07	3.45943e+07	3.49507e+07	3.10344e+07	4.32423e+07	4.80654e+07	4.49785e+07	4.02731e+07
Guanosine 5'-diphosphate (GDP)	442.0 / 79.0	10.433	0.0847105	0.8776	0.4995	1.28347e+06	1.43037e+06	1.2374e+06	1.10044e+06	1.35643e+06	1.34854e+06	1.09791e+06	1.95337e+06
Succinate	117.1 / 73.0	6.08943	0.0848891	1.12251	0.3243	3.12693e+07	3.42718e+07	3.03083e+07	2.68477e+07	3.14115e+07	2.34761e+07	2.5647e+07	2.87718e+07
Reduced nicotinamide adenine dinucleotide (NADH)	664.1 / 408.0	8.14793	0.106853	0.539035	0.059	12926.3	13975.4	14100.9	10484	21728.7	20291.2	21007.2	32488.9
Isocitrate	191.0 / 73.0	9.10965	0.0486343	0.799162	0.1242	367274	358697	438301	386142	549111	485023	405051	500865
Citrate	191.1 / 87.1	9.58981	0.169652	0.746446	0.025	2.89647e+06	3.51579e+06	2.93255e+06	3.2982e+06	4.71903e+06	4.50724e+06	3.63116e+06	4.08017e+06
NAD	662.1 / 540.0	8.1291	0.0957696	0.773963	0.1182	3.60528e+06	3.45915e+06	3.49503e+06	4.23365e+06	5.07235e+06	5.65404e+06	4.29637e+06	4.0907e+06
Flavin mononucleotide (FMN)	455.1 / 97.0	6.92492	0.0678494	0.798795	0.2223	216713	192828	191975	162864	171072	265638	276110	244097
cis-Aconitate	173.1 / 85.1	7.95959	0.0534326	1.07099	0.3752	988086	882122	995223	1.06701e+06	1.01994e+06	935388	839129	877326
3-Phospho-D-glycerate	185.0 / 97.0	9.29145	0.163471	0.798581	0.3561	1.50774e+06	1.43719e+06	1.4549e+06	1.08066e+06	1.55139e+06	1.26364e+06	1.7048e+06	2.34294e+06
Lactate	89.2 / 43.0	2.03522	0.0318141	0.727056	0.0486	295578	277394	288151	301181	456438	401656	298080	442472
Succinyl coenzyme A (Succinyl-CoA)	866.1 / 408.1	9.80498	0.114324	0.683651	0.0329	8264.5	10971.1	8987.13	8519.5	10198.8	13821.3	15843.4	13880.6

## Sheet: 4 days (2)
Component Name	Analyte Mass Range	Analyte Retention Time(min)	QC RSD	Fold change	p-value	S. pogona-ΔSP_2854(1)	S. pogona-ΔSP_2854(2)	S. pogona-ΔSP_2854(3)	S. pogona-ΔSP_2854(4)	S. pogona (1)	S. pogona (2)	S. pogona (3)	S. pogona (4)
D-Glucose 6-phosphate	259.0 / 97.0	9.6871	0.0327436	2.64271	0.0008	1.63916e+08	1.70398e+08	1.65777e+08	1.64023e+08	7.47091e+07	4.78513e+07	5.84501e+07	7.02892e+07
Oxaloacetate	131.1 / 87.1	5.36182	0.0788099	3.41071	0.0011	480833	406638	513613	451624	130630	149365	133905	129302
Dihydroxyacetone phosphate	169.1 / 97.0	7.77728	0.0597373	2.00978	0.0023	2.41743e+06	2.46777e+06	2.22021e+06	2.36757e+06	1.29325e+06	919600	1.13667e+06	1.36393e+06
Beta-D-Fructose 6-phosphate	259.1 / 97.0	8.83539	0.0888868	3.60451	0.0053	6.47619e+07	8.38655e+07	7.95117e+07	6.71217e+07	2.54677e+07	1.37032e+07	1.8794e+07	2.39495e+07
Phosphoenolpyruvate	167.1 / 79.0	9.02047	0.0595754	0.362862	0.0032	3.08195e+06	3.71e+06	3.87257e+06	2.86721e+06	8.95437e+06	9.00404e+06	8.59258e+06	1.07407e+07
GMP	362.1 / 79.1	9.24291	0.0567649	0.306072	0.0095	667413	680145	776049	491785	2.2272e+06	1.96632e+06	1.72896e+06	2.62253e+06
Fumarate	115.1 / 71.1	5.5875	0.0665116	3.14155	0.0043	692657	795670	779154	637539	179604	209772	209398	325936
NADPH	744.1 / 408.0	10.9103	0.0633446	1.48283	0.0035	39146.1	33806.3	37623	38736.8	29001.9	22973.1	26409.9	22309
Adenosine monophosphate	346.1 / 79.0	7.7812	0.0325875	0.357595	0.0204	9.79488e+06	9.53393e+06	1.2638e+07	6.53309e+06	2.49686e+07	2.74966e+07	2.14174e+07	3.37806e+07
Succinyl coenzyme A (Succinyl-CoA)	866.1 / 408.1	9.80498	0.114324	0.285511	0.01	3107.12	3782.25	3309.6	3444.87	10908.9	13845.8	8105.72	14927
ADP	426.0 / 79.0	9.07852	0.0498766	0.634154	0.0028	8.1269e+06	5.13583e+06	5.56242e+06	6.96426e+06	1.18728e+07	9.66769e+06	9.57271e+06	9.55415e+06
Succinate	117.1 / 73.0	6.08943	0.0848891	1.81338	0.038	2.84107e+07	3.06241e+07	2.78583e+07	2.59952e+07	1.10821e+07	1.09809e+07	1.83858e+07	2.18043e+07
Isocitrate	191.0 / 73.0	9.10965	0.0486343	0.772296	0.0348	453352	493250	368125	388341	578760	522930	551140	552370
NADP	742.1 / 620.0	10.9073	0.0779137	1.55075	0.0571	4.56027e+06	4.49986e+06	4.59668e+06	3.32567e+06	3.4519e+06	2.21898e+06	2.23204e+06	3.04821e+06
L-Malic acid	133.0 / 115.1	6.65077	0.0558069	2.34993	0.0145	4.50806e+07	6.13054e+07	5.53072e+07	3.75888e+07	1.79157e+07	1.92835e+07	2.48107e+07	2.27935e+07
Flavin mononucleotide (FMN)	455.1 / 97.0	6.92492	0.0678494	1.60552	0.1823	276271	370505	447805	245721	196956	209030	141384	287442
Pyruvate	87.1 / 43.1	1.43729	0.0697838	1.27105	0.0314	79460.1	61465.8	64301.8	81005	69979.6	50625.7	50491.8	54096.1
cis-Aconitate	173.1 / 85.1	7.95959	0.0534326	0.85239	0.2831	880340	744680	693894	720670	810749	735590	955194	1.06442e+06
Acetyl coenzyme A (Acetyl-CoA)	808.2 / 408.1	7.63873	0.0419739	1.15812	0.2341	128545	116892	116758	107127	89604.6	104787	91880	118973
Reduced nicotinamide adenine dinucleotide (NADH)	664.1 / 408.0	8.14793	0.106853	0.802967	0.1992	14079.8	11955.8	12631.5	11126.7	21243.1	10472.8	14490.7	15805.5
NAD	662.1 / 540.0	8.1291	0.0957696	0.832224	0.3116	3.43939e+06	3.72233e+06	3.24585e+06	3.20995e+06	3.62306e+06	4.07049e+06	3.10443e+06	5.56484e+06
Lactate	89.2 / 43.0	2.03522	0.0318141	0.630745	0.4077	222346	194964	194607	332984	436767	673776	266376	121153
Citrate	191.1 / 87.1	9.58981	0.169652	1.01427	0.7356	1.64623e+06	2.33372e+06	1.76173e+06	1.74687e+06	1.7065e+06	2.10062e+06	1.75607e+06	1.82004e+06
alpha-ketoglutarate	145.2 / 101.1	5.20643	0.0582701	0.964988	0.5472	817168	673929	792419	660357	768895	736454	764461	780874
3-Phospho-D-glycerate	185.0 / 97.0	9.29145	0.163471	0.91465	0.7199	1.71718e+06	1.17958e+06	996028	1.81995e+06	1.76036e+06	1.40696e+06	1.9507e+06	1.12781e+06
Guanosine 5'-diphosphate (GDP)	442.0 / 79.0	10.433	0.0847105	1.01407	0.8185	843564	818113	832786	944251	749369	827369	946698	867572

## Sheet: 6 days (2)
Component Name	Analyte Mass Range	Analyte Retention Time(min)	QC RSD	Fold change	p-value	S. pogona-ΔSP_2854(1)	S. pogona-ΔSP_2854(2)	S. pogona-ΔSP_2854(3)	S. pogona-ΔSP_2854(4)	S. pogona (1)	S. pogona (2)	S. pogona (3)	S. pogona (4)
D-Glucose 6-phosphate	259.0 / 97.0	9.6871	0.0327436	16.1959	0.0001	1.78621e+08	1.75563e+08	1.83972e+08	2.08706e+08	1.18887e+07	1.07657e+07	8.82667e+06	1.46331e+07
Fumarate	115.1 / 71.1	5.5875	0.0665116	3.04232	0.002	488904	486854	501934	424977	156340	169000	113381	186679
alpha-ketoglutarate	145.2 / 101.1	5.20643	0.0582701	1.78447	0.0006	806226	863865	812228	903391	480445	472209	472474	472191
Beta-D-Fructose 6-phosphate	259.1 / 97.0	8.83539	0.0888868	19.1641	0.0011	8.52592e+07	8.04707e+07	6.81349e+07	1.00998e+08	4.47956e+06	4.71311e+06	3.02469e+06	5.25609e+06
Oxaloacetate	131.1 / 87.1	5.36182	0.0788099	3.14243	0.0026	349350	419543	346712	349714	168231	111321	105948	80801.3
Dihydroxyacetone phosphate	169.1 / 97.0	7.77728	0.0597373	12.8013	0.0007	3.34825e+06	4.30378e+06	3.18011e+06	4.08366e+06	291042	340156	176550	357433
Flavin mononucleotide (FMN)	455.1 / 97.0	6.92492	0.0678494	3.03425	0.005	451809	479006	549175	333147	178859	136930	155169	126598
Succinate	117.1 / 73.0	6.08943	0.0848891	3.43073	0.0051	1.35743e+07	1.56563e+07	1.12201e+07	1.07758e+07	2.67617e+06	5.10511e+06	1.92308e+06	5.22733e+06
Phosphoenolpyruvate	167.1 / 79.0	9.02047	0.0595754	0.382552	0.006	4.78776e+06	6.0158e+06	4.11679e+06	7.47579e+06	1.48574e+07	1.39113e+07	1.61833e+07	1.35921e+07
NADPH	744.1 / 408.0	10.9103	0.0633446	2.37669	0.0129	31814.2	31881.9	36138.9	48566.2	15328.2	17021.6	14252.4	15838
L-Malic acid	133.0 / 115.1	6.65077	0.0558069	7.89665	0.0035	4.03593e+07	6.06963e+07	4.69952e+07	3.93791e+07	6.97811e+06	6.23801e+06	5.68107e+06	4.83819e+06
NADP	742.1 / 620.0	10.9073	0.0779137	1.9984	0.0037	4.14315e+06	4.76341e+06	4.01919e+06	4.9453e+06	1.69538e+06	2.07524e+06	1.68049e+06	3.49157e+06
Pyruvate	87.1 / 43.1	1.43729	0.0697838	5.51898	0.003	46504.9	42485.6	63045.5	58486.6	9941.95	9168.72	9827.85	9206.66
Acetyl coenzyme A (Acetyl-CoA)	808.2 / 408.1	7.63873	0.0419739	1.89105	0.0281	190384	206220	129888	132046	93977.1	84973.4	95951.1	73338.4
Succinyl coenzyme A (Succinyl-CoA)	866.1 / 408.1	9.80498	0.114324	2.19475	0.0561	4930.23	3444.68	2836.88	5538.9	1756.1	2634.02	1621.05	1620.98
Reduced nicotinamide adenine dinucleotide (NADH)	664.1 / 408.0	8.14793	0.106853	0.76204	0.0776	8276.09	12023.5	9931.67	10638.5	14353.9	12462.3	12158.7	14657.3
cis-Aconitate	173.1 / 85.1	7.95959	0.0534326	1.47852	0.0148	689067	1.02368e+06	640505	779399	539652	668928	452481	457715
ADP	426.0 / 79.0	9.07852	0.0498766	1.40739	0.0799	6.61282e+06	6.2481e+06	8.422e+06	9.08084e+06	5.10855e+06	5.87717e+06	4.08869e+06	6.50016e+06
3-Phospho-D-glycerate	185.0 / 97.0	9.29145	0.163471	0.687485	0.0949	937187	1.08506e+06	1.42982e+06	1.48882e+06	2.17738e+06	1.55922e+06	1.63403e+06	1.81627e+06
Guanosine 5'-diphosphate (GDP)	442.0 / 79.0	10.433	0.0847105	1.58488	0.0492	719510	853611	899018	990182	434809	530786	321458	897542
Lactate	89.2 / 43.0	2.03522	0.0318141	1.69995	0.0772	167681	173262	307070	342246	107149	150905	109818	214649
NAD	662.1 / 540.0	8.1291	0.0957696	0.826188	0.2568	3.10108e+06	3.1162e+06	3.04498e+06	4.06513e+06	4.73423e+06	4.18716e+06	3.85883e+06	3.35096e+06
GMP	362.1 / 79.1	9.24291	0.0567649	0.768069	0.2536	676898	685864	621447	761189	1.12938e+06	1.09347e+06	779295	572276
Adenosine monophosphate	346.1 / 79.0	7.7812	0.0325875	1.24961	0.1979	1.37876e+07	1.27698e+07	9.99997e+06	1.73097e+07	1.10098e+07	1.32789e+07	8.66038e+06	1.0158e+07
Citrate	191.1 / 87.1	9.58981	0.169652	1.09949	0.2571	2.32296e+06	1.89702e+06	2.31365e+06	2.26194e+06	2.30693e+06	1.97567e+06	2.00101e+06	1.71605e+06
Isocitrate	191.0 / 73.0	9.10965	0.0486343	0.896903	0.1795	420724	440060	456939	413907	423303	454066	510576	542732

## Sheet: 8 days (2)
Component Name	Analyte Mass Range	Analyte Retention Time(min)	QC RSD	Fold change	p-value	S. pogona-ΔSP_2854(1)	S. pogona-ΔSP_2854(2)	S. pogona-ΔSP_2854(3)	S. pogona-ΔSP_2854(4)	S. pogona (1)	S. pogona (2)	S. pogona (3)	S. pogona (4)
NADP	742.1 / 620.0	10.9073	0.0779137	4.52039	0.0003	4.54975e+06	4.44279e+06	3.97393e+06	3.79715e+06	936666	993964	832011	945807
alpha-ketoglutarate	145.2 / 101.1	5.20643	0.0582701	4.57086	0.0001	1.65142e+06	1.79579e+06	1.44867e+06	1.65978e+06	350701	412039	304613	366877
D-Glucose 6-phosphate	259.0 / 97.0	9.6871	0.0327436	12.9506	0.0005	5.91807e+07	6.75129e+07	5.53807e+07	5.21811e+07	3.69573e+06	5.00525e+06	5.0691e+06	4.31824e+06
NADPH	744.1 / 408.0	10.9103	0.0633446	3.63269	0.0006	35467	33907.2	28436.5	31881.1	8750.78	8916.2	8915.75	9118.63
Beta-D-Fructose 6-phosphate	259.1 / 97.0	8.83539	0.0888868	14.5905	0.0006	1.75202e+07	2.12135e+07	1.62897e+07	1.70392e+07	1.46212e+06	1.15026e+06	1.22158e+06	1.10506e+06
Adenosine monophosphate	346.1 / 79.0	7.7812	0.0325875	4.93512	0.0009	2.62951e+07	3.26342e+07	2.68603e+07	2.48277e+07	5.70751e+06	5.80855e+06	5.51167e+06	5.38656e+06
Succinate	117.1 / 73.0	6.08943	0.0848891	6.21255	0.0011	3.16702e+07	3.54484e+07	3.56868e+07	2.62738e+07	4.70812e+06	5.57191e+06	5.21901e+06	5.27813e+06
ADP	426.0 / 79.0	9.07852	0.0498766	4.60421	0.0014	8.89915e+06	9.92213e+06	7.25665e+06	9.03994e+06	2.12048e+06	1.82602e+06	1.97431e+06	1.70653e+06
Fumarate	115.1 / 71.1	5.5875	0.0665116	3.40806	0.0016	447846	574646	492823	478360	175235	145471	143708	120575
Flavin mononucleotide (FMN)	455.1 / 97.0	6.92492	0.0678494	3.70001	0.0011	288516	392673	351444	336499	71269.6	85522.2	109764	103479
Oxaloacetate	131.1 / 87.1	5.36182	0.0788099	8.01142	0.002	1.0917e+06	1.31392e+06	894874	1.02758e+06	137822	123807	154537	124071
Succinyl coenzyme A (Succinyl-CoA)	866.1 / 408.1	9.80498	0.114324	16.5526	0.0024	12023.7	9928.78	8307.08	8038.15	405.225	877.875	675.5	355.096
Dihydroxyacetone phosphate	169.1 / 97.0	7.77728	0.0597373	11.7317	0.0025	1.98635e+06	2.73375e+06	2.20275e+06	1.74771e+06	176558	187692	191499	183325
Acetyl coenzyme A (Acetyl-CoA)	808.2 / 408.1	7.63873	0.0419739	6.62509	0.0018	230805	326692	293417	228183	31774.7	45324.3	45526.5	40254.8
Phosphoenolpyruvate	167.1 / 79.0	9.02047	0.0595754	3.46424	0.0114	3.44947e+06	4.42607e+06	2.51342e+06	4.52515e+06	1.16339e+06	1.07307e+06	1.0354e+06	1.03331e+06
Reduced nicotinamide adenine dinucleotide (NADH)	664.1 / 408.0	8.14793	0.106853	2.62681	0.0102	13913.9	19048.1	13779.4	12409.5	2794.55	6484.45	7430.2	5808.97
Isocitrate	191.0 / 73.0	9.10965	0.0486343	7.67194	0.0033	679080	846838	525468	627392	90964.3	84954.6	89434.4	83812.4
GMP	362.1 / 79.1	9.24291	0.0567649	1.29138	0.0197	768175	747708	786398	711826	494943	598241	624813	616023
NAD	662.1 / 540.0	8.1291	0.0957696	2.24027	0.0136	4.47278e+06	4.87141e+06	3.51084e+06	3.05054e+06	1.30385e+06	2.38306e+06	1.53474e+06	1.8782e+06
L-Malic acid	133.0 / 115.1	6.65077	0.0558069	4.25041	0.0082	3.07351e+07	4.33757e+07	2.56983e+07	2.76726e+07	5.73841e+06	8.30026e+06	8.02087e+06	7.93327e+06
3-Phospho-D-glycerate	185.0 / 97.0	9.29145	0.163471	4.01775	0.0065	582879	608876	445239	704608	184823	140210	153020	104761
Citrate	191.1 / 87.1	9.58981	0.169652	11.2071	0.0049	1.54619e+06	1.35854e+06	2.19032e+06	1.55075e+06	173639	207950	100098	111309
Pyruvate	87.1 / 43.1	1.43729	0.0697838	1.46981	0.1197	38159.6	44681.5	36609.1	55594.5	32872.2	26950.2	34313.3	24957.9
cis-Aconitate	173.1 / 85.1	7.95959	0.0534326	1.5248	0.2056	615463	704159	1.26395e+06	897728	682064	627360	499757	473937
Lactate	89.2 / 43.0	2.03522	0.0318141	1.33851	0.2601	181841	185448	131827	240217	196102	104635	136517	115103
Guanosine 5'-diphosphate (GDP)	442.0 / 79.0	10.433	0.0847105	N/A	N/A	529930	485656	430920	632243	N/A	N/A	N/A	N/A
