# Supplementary material for: A TetR family transcriptional regulator, SP_2854 can affect the butenyl-spinosyn biosynthesis by regulating glucose metabolism in Saccharopolyspora pogona
Source: Microb Cell Fact. 2022 May 14;21:83. doi: 10.1186/s12934-022-01808-2 (PMC9107242; doi:10.1186/s12934-022-01808-2)
Supplement: Supplementary file 3 — Additional file 3: DataSet S2. Comparative proteomic analysis of the S. pogona::SP_2854 mutant and S. pogona at 6th day. [file 12934_2022_1808_MOESM3_ESM.xlsx]

## Sheet: Sheet1
A	Comparative proteomic analysis of the S. pogona::SP_2854 mutant and wild-type S. pogona at 6th day
1317078744	Accessions	Names	S. pogona-1	S. pogona-2	S. pogona-3	S. pogona::SP_2854-1	S. pogona::SP_2854-2	S. pogona::SP_2854-3	Foldchange	P-value
1317078741	WP_101377462.1	RNA polymerase subunit sigma	36228.3	36598.6	35858.1	42200.4	43544.7	57491.7	1.31791	0.1509
1317078730	WP_101377459.1	UDP-N-acetylglucosamine 1-carboxyvinyltransferase	56939.8	73731.9	64137	61851.3	69917.7	76793.3	1.0706	0.4369
1317078728	WP_101377448.1	sugar kinase	3651.71	3095.95	3584.7	3726.85	3065.17	4421.05	1.08524	0.3949
1317078724	WP_101377446.1	cobyrinate a,c-diamide synthase	5027.19	5088.28	8198.73	5108.61	5986.3	14631.7	1.40474	0.3412
1317078711	WP_101377442.1	winged helix-turn-helix domain-containing protein	2476.04	1761.36	5491.42	3002.89	1523.23	6950.94	1.1797	0.3571
1317078703	WP_101377429.1	aldehyde dehydrogenase (NADP(+))	39533.6	28556.2	39856.9	40421.3	33915.7	63377.9	1.27577	0.288
1317078702	WP_101377421.1	gamma-glutamyltransferase	66526.7	60153.8	52859.1	60940.4	51005.1	45974.4	0.879583	0.0202
1317078701	WP_101377420.1	glucose-6-phosphate dehydrogenase assembly protein OpcA	125684	105978	80371.9	135726	109602	90892.2	1.07751	0.0683
1317078642	WP_101377419.1	enoyl-CoA hydratase/isomerase family protein	18596.9	20860.4	17944.9	21559.9	19352.8	19235	1.04783	0.5555
1317078637	WP_101377360.1	DDE transposase	3340.83	2279.78	2810.31	7392.15	8953.89	7815.73	2.86585	0.0207
1317078636	WP_101377355.1	NAD(P)/FAD-dependent oxidoreductase	235850	185417	184502	234474	194830	201731	1.04171	0.2588
1317078607	WP_101377354.1	serine hydrolase	10468	12587	10752.3	12174.4	15701.4	7835.92	1.05633	0.7607
1317078606	WP_101377325.1	hydrolase	141811	215168	177103	94671.3	132687	128968	0.667174	0.0364
1317078603	WP_101377324.1	NarK/NasA family nitrate transporter	4561.38	2127.35	12966.5	3698.31	2101.82	7141.31	0.658424	0.3418
1317078599	WP_101377322.1	aldo/keto reductase	24801.4	17271.9	84378	24754.4	16941.4	93265.8	1.0673	0.4476
1317078597	WP_101377318.1	protein-disulfide isomerase	162439	152453	157446	180038	180689	104383	0.984697	0.9334
1317078573	WP_101377316.1	FAD-binding monooxygenase	19222.1	15165.1	16763.9	11288	7584.94	11673	0.597172	0.0165
1317078565	WP_101377292.1	CoA transferase	230.874	2456.4	1581.2	342.283	1678.45	2126.95	0.971703	0.9271
1317078563	WP_101377284.1	argininosuccinate lyase	13729.7	42448.8	24529.4	8433.16	27510.5	15591.7	0.638543	0.0744
1317078553	WP_101377282.1	cyclase family protein	1098.88	2431.76	4576.71	1566.91	2529.14	4397.64	1.04765	0.5631
1317078549	WP_101377272.1	thiamine pyrophosphate-binding protein	320.975	1464.19	1733.18	492.392	2039.06	1770.52	1.22272	0.2473
1317078548	WP_101377268.1	Asp23/Gls24 family envelope stress response protein	38885.9	18281.9	27972.4	35728.7	18205.3	34741.9	1.04153	0.7267
1317078541	WP_101377267.1	non-ribosomal peptide synthetase	32886	25578	102794	15678.9	17815.4	42846.9	0.473409	0.2199
1317078540	WP_101377260.1	xanthine dehydrogenase	16032.3	18857.3	21682.3	10382.4	9339.01	9860.7	0.522912	0.0378
1317078535	WP_101377259.1	(d)CMP kinase	21486.8	21380.6	21593	19449.1	18365.8	20532.3	0.905164	0.0688
1317078534	WP_101377254.1	RNA-binding transcriptional accessory protein	67575.1	79609	91862.9	78412.7	70816.3	94377.3	1.01907	0.8144
1317078515	WP_101377253.1	SRPBCC family protein	7482.16	11526.9	2681.27	7915.38	5062	2415.5	0.709666	0.4393
1317078509	WP_101377234.1	glycoside hydrolase	416656	252447	237259	529478	328316	306547	1.28463	0.0239
1317078505	WP_101377228.1	N-acetylmuramoyl-L-alanine amidase	37507.4	57757.5	36070.7	43038.7	44921	59435.8	1.12228	0.6594
1317078497	WP_101377224.1	arabinosyltransferase	41070.8	19915.6	25958.5	46918.4	17738.3	31870.5	1.11021	0.3564
1317078489	WP_101377216.1	TonB-dependent receptor	4362.3	3816.72	5626.31	2958.69	3407	3690.25	0.72841	0.1078
1317078488	WP_101377208.1	PDZ domain-containing protein	10280.2	13166.7	17271.5	8287.99	12748.3	13948.3	0.859184	0.1506
1317078487	WP_101377207.1	potassium transporter Kef	24015.4	21803.5	20356.4	20972.9	17845.6	23595.5	0.943162	0.6351
1317078485	WP_101377206.1	hypothetical protein	643.528	8091.91	6304.48	509.328	4128.32	5121.63	0.648892	0.2633
1317078469	WP_101377204.1	patatin-like protein	6309.45	5371.36	6280.63	11148.6	7330.49	6903.84	1.41319	0.1851
1317078456	WP_101377188.1	ATP-binding cassette domain-containing protein	8207.46	8583.54	8127.03	12827.7	12547	11131.8	1.46506	0.0144
1317078451	WP_101377175.1	hypothetical protein	414927	294338	434544	240626	213076	233815	0.601076	0.0523
1317078449	WP_101377170.1	BCCT family transporter	11420.6	2450.32	10187.4	18847.1	10343	10586.2	1.65333	0.1632
1317078441	WP_101377168.1	PH domain-containing protein	10786	2275.54	4848.04	5694.51	1659.85	3515.65	0.606938	0.233
1317078437	WP_101377160.1	universal stress protein	40556.8	40659.9	40039.8	40133.5	42771.8	43740.9	1.04445	0.2733
1317078435	WP_101377156.1	phosphoribosylformylglycinamidine synthase subunit PurL	182911	210404	172467	186080	232553	211887	1.11442	0.1754
1317078430	WP_101377154.1	LytR family transcriptional regulator	117310	120145	130086	162169	184269	186227	1.44927	0.0102
1317078429	WP_101377149.1	L,D-transpeptidase	25404.5	38110.2	30892.3	35384.5	40739.9	40216.8	1.23234	0.0895
1317078423	WP_101377148.1	DUF4349 domain-containing protein	2454.54	2396.51	2830.39	893.181	2210.86	3133.8	0.812067	0.4795
1317078421	WP_101377142.1	isochorismate synthase	19830.8	18923.9	18016.9	14452.6	13945	13437.5	0.736903	0.0021
1317078413	WP_101377140.1	hypothetical protein	7433.56	8952.08	9813.72	5795.26	7083.84	9138.08	0.840371	0.0623
1317078411	WP_101377132.1	pentapeptide repeat-containing protein	7037.69	5254.59	3848.19	8348.46	4840.28	5914.87	1.18358	0.3108
1317078404	WP_101377130.1	acid phosphatase	14697.1	9159.26	10830.3	23690.2	9172.87	11274.2	1.27246	0.394
1317078398	WP_101377123.1	wax ester/triacylglycerol synthase family O-acyltransferase	13921.1	11622.2	27447.2	13745.2	10644.3	23679.5	0.907126	0.2708
1317078392	WP_101377117.1	putative methyltransferase	67321.5	57310.1	59692.9	63052.2	52587.3	63866.6	0.97386	0.6346
1317078391	WP_101377111.1	DUF3105 domain-containing protein	32783	57937.3	29931.1	33949.6	54537	38989.9	1.05657	0.5957
1317078389	WP_101377110.1	transcription termination factor Rho	241837	245396	271744	181649	186967	240083	0.802	0.0323
1317078388	WP_101377108.1	Na+/galactose cotransporter	33933.5	30707.7	32320.6	16473.3	13500.2	14986.7	0.46369	0.0197
1317078387	WP_101377107.1	dihydroxyacetone kinase subunit L	99030.9	126679	102598	81561	111069	81883.3	0.836146	0.0068
1317078385	WP_101377106.1	M protein	115659	109011	157164	137643	132546	189307	1.20339	0.0146
1317078384	WP_101377104.1	acetyl-CoA C-acetyltransferase	121966	155320	175520	130351	159074	192501	1.06431	0.1292
1317078383	WP_101377103.1	sugar ABC transporter ATP-binding protein	1430.68	4912.69	5552.58	1695.01	4087.37	5759.2	0.970211	0.7704
1317078381	WP_101377102.1	aminopeptidase	23189	23484.7	22893.3	56156.3	38107.5	23941.5	1.69916	0.2217
1317078377	WP_101377100.1	ATP-dependent RNA helicase HrpA	31544.1	21320.1	42347.1	39444.2	22349.5	41672	1.0867	0.4039
1317078372	WP_101377096.1	DAK2 domain-containing protein	21739.4	17943.4	17982.3	19199.9	22218.9	25882.4	1.1671	0.404
1317078370	WP_101377091.1	cobyric acid synthase	9408.24	5855.3	21190.8	7380.13	6076.2	27242.1	1.11642	0.6163
1317078362	WP_101377089.1	FadR family transcriptional regulator	4842.29	6065.29	7859.74	3909.5	10829.1	6871.58	1.15148	0.6687
1317078361	WP_101377081.1	GNAT family N-acetyltransferase	8216.47	4460.53	5388.1	4619.83	3270.96	5118.83	0.720153	0.2315
1317078357	WP_101377080.1	putative cobaltochelatase	65591	85430.6	56086.8	62910.8	68302.9	56345.6	0.90561	0.349
1317078353	WP_101377076.1	precorrin-4 C(11)-methyltransferase	28486.3	28728.2	22442.9	29155.9	21420.3	21173.8	0.900732	0.387
1317078342	WP_101377072.1	precorrin-3B C(17)-methyltransferase	30028.8	19242.4	15421.5	47361.9	27969.2	23842.5	1.533	0.0589
1317078340	WP_101377061.1	translation initiation factor IF-2	324001	376675	306150	340867	415646	322150	1.07135	0.086
1317078338	WP_101377059.1	TIGR03085 family protein	28211.2	24460.5	27993.2	30518.7	26105.4	34709.8	1.13226	0.155
1317078334	WP_101377057.1	class I SAM-dependent methyltransferase	25003.2	28883.7	28510.9	25750.2	27055.1	37038.5	1.09037	0.5089
1317078330	WP_101377053.1	DNA polymerase III subunit alpha	28275	16924.6	38828.4	18670.4	11793	34943.9	0.778399	0.0701
1317078328	WP_101377049.1	histidinol-phosphate transaminase	68596.6	54909.4	80561.9	57933.4	55910.7	62110.7	0.862237	0.2392
1317078326	WP_101377047.1	C4-dicarboxylate transporter DctA	12416.7	6346.77	63473.5	12328.1	5293.92	76449.8	1.14391	0.4752
1317078324	WP_101377045.1	imidazole glycerol phosphate synthase subunit HisF	50063.5	35485.9	45161.8	56322.5	33578.6	44166.6	1.02568	0.7072
1317078322	WP_101377043.1	hypothetical protein	24437	8284.04	10084.5	22469.9	7277.96	9520.25	0.917361	0.1044
1317078316	WP_101377041.1	anti-sigma factor	107746	112112	104177	104228	102466	107759	0.970432	0.4913
1317078308	WP_101377035.1	methylmalonyl-CoA mutase	22639.9	30866.9	23394	21182.9	28122.4	28999.4	1.01825	0.8735
1317078304	WP_101377027.1	FAD-dependent oxidoreductase	18805.4	14428.5	6527.39	38400.4	24083.1	10006.4	1.82313	0.1457
1317078300	WP_101377023.1	hypothetical protein	114530	79815.8	170335	98795	83162.3	137729	0.876619	0.2855
1317078294	WP_101377019.1	hypothetical protein	9930.84	11511.8	6111.81	7630.26	13818.2	6120.04	1.00051	0.9975
1317078291	WP_101377013.1	hypothetical protein	3929.98	1453.99	2041.19	3721.48	1271.85	2249.86	0.975493	0.697
1317078285	WP_101377010.1	hypothetical protein	20380.6	15605.4	20549.7	13412.9	8187.69	15356.8	0.6537	0.0107
1317078281	WP_101377004.1	pyridoxal 5'-phosphate synthase glutaminase subunit PdxT	11478.6	15967.1	11309.3	10361.4	13627.7	12626.8	0.944805	0.5753
1317078279	WP_101377000.1	endolytic transglycosylase MltG	34606.9	42782.5	44182.4	35778.1	43140.2	44999.8	1.0193	0.08
1317078278	WP_101376998.1	bifunctional pyr operon transcriptional regulator/uracil phosphoribosyltransferase PyrR	17826.7	42032.4	18839.6	15008.7	25167.6	9784.48	0.634835	0.1425
1317078276	WP_101376997.1	carbamoyl-phosphate synthase large subunit	331157	375726	361121	329190	376624	371198	1.00843	0.4954
1317078263	WP_101376995.1	YbaB/EbfC family DNA-binding protein	24174.3	13530.7	16194.7	26677	17924.9	16291.7	1.12976	0.2016
1317078255	WP_101376982.1	dihydroorotate dehydrogenase	54945.4	44050.1	55521.2	38911.5	29841.6	36646.5	0.682124	0.0068
1317078254	WP_101376974.1	6-phosphogluconolactonase	38070.9	27569.8	60871.6	36585.3	29842.2	59707.6	0.997017	0.9263
1317078252	WP_101376973.1	glucose-6-phosphate dehydrogenase	91867.6	89022.1	111016	70149.6	77645.2	94928.1	0.831512	0.0317
1317078248	WP_101376971.1	glucose-6-phosphate isomerase	302851	306620	290340	344528	345858	337267	1.14208	0.0028
1317078246	WP_101376967.1	glycine betaine/L-proline ABC transporter ATP-binding protein	41915.8	43587.8	36152.5	48375.3	54954.4	46018.9	1.22763	0.0239
1317078239	WP_101376965.1	VOC family protein	3092.8	4197.6	7846.16	4389.73	3647.37	10002	1.19175	0.3493
1317078237	WP_101376958.1	1-phosphofructokinase	24597.8	28585	27465.3	21739.6	28795.9	25897.5	0.947737	0.2551
1317078236	WP_101376956.1	aminopeptidase P family protein	151274	212250	199656	157008	221533	225840	1.07316	0.1614
1317078152	WP_101376955.1	hypothetical protein	10627.7	9750.89	18528.3	9177.55	6295.04	15313.5	0.791275	0.0505
1317078135	WP_101376871.1	GntR family transcriptional regulator	3540.68	5272.32	6459.54	2558.97	4665.64	5895.39	0.859058	0.0325
1317078134	WP_101376854.1	type I polyketide synthase	61357.1	54541.8	59884.2	76883.8	58603.1	66193.8	1.14733	0.133
1317078112	WP_101376853.1	type I polyketide synthase	53102.1	61736.7	102179	48763.3	62676.4	121350	1.07267	0.5373
1317078111	WP_101376831.1	crotonase	2580.76	4421.96	6715.37	1857.51	3668.32	5251.31	0.785616	0.0559
1317078092	WP_101376830.1	(2Fe-2S)-binding protein	1507.06	2063.03	3394.04	1124.2	2569.61	4610.87	1.19249	0.4361
1317078089	WP_101376811.1	hypothetical protein	56532	61567.3	93679.8	97701.3	66405	119038	1.33698	0.1521
1317078086	WP_101376808.1	propionyl-CoA carboxylase subunit beta	6998.54	7025.44	7052.34	6778.04	5659.82	5810.02	0.8658	0.1217
1317078084	WP_101376805.1	cold shock domain-containing protein	18076.1	13383.8	12238.6	17659.7	17432.7	13321.9	1.10791	0.3536
1317078078	WP_101376803.1	taurine dioxygenase	3256.31	3826.08	4537.72	3563.5	2799.87	3645.49	0.861339	0.3327
1317078075	WP_101376797.1	hypothetical protein	9106.13	15206.1	9937.28	9066.34	15644.2	6759.44	0.918845	0.4998
1317078070	WP_101376794.1	acetyl-CoA C-acetyltransferase	122931	149756	172232	130316	153880	188942	1.06342	0.1301
1317078064	WP_101376789.1	DUF853 family protein	95647.3	51229.9	127879	121942	77111.1	148731	1.26579	0.0051
1317078060	WP_101376783.1	hypothetical protein	1068.78	2077.27	7104.48	615.451	2049.95	6256.19	0.870354	0.2026
1317078059	WP_101376779.1	methionine adenosyltransferase	603580	610924	544083	537046	519411	469982	0.867992	0.009
1317078044	WP_101376778.1	methionine synthase	104022	93788.7	189049	95360.2	86146.6	171527	0.912564	0.0694
1317078041	WP_101376763.1	FHA domain-containing protein	125238	159619	124109	175251	227592	162737	1.38295	0.0257
1317078039	WP_101376760.1	alpha/beta hydrolase	240450	265581	291659	126493	145236	160554	0.541918	0.0017
1317078030	WP_101376758.1	HAMP domain-containing protein	72717.3	69351.6	139777	75293.2	67847.2	155163	1.05839	0.3937
1317078028	WP_101376749.1	LytR family transcriptional regulator	35055	19529.7	20773.9	59465.2	32904.4	30033.5	1.62428	0.0741
1317078027	WP_101376747.1	FABP family protein	7469.52	9979.16	5318.01	8043.65	10015.4	5711.97	1.04412	0.1683
1317078021	WP_101376746.1	selenide, water dikinase SelD	3263.21	2939.2	3587.22	4152.52	2921.57	5383.48	1.27253	0.2315
1317078010	WP_101376740.1	Mur ligase family protein	29845.9	29256.3	73954.5	36166	42634.7	85944.8	1.23816	0.0393
1317078008	WP_101376729.1	GntR family transcriptional regulator	1086.41	402.502	2165.75	1303.69	192.148	1977.08	0.950269	0.7056
1317078007	WP_101376727.1	hypothetical protein	17963.2	14277.3	16266.1	16874.6	15216	17166.1	1.01546	0.7447
1317078005	WP_101376726.1	FAD-binding oxidoreductase	113843	118204	88155.2	112194	107409	81671.7	0.94089	0.1395
1317078004	WP_101376724.1	amidase	8085.38	4096.08	1348.02	7018.82	7467.02	1818.62	1.20511	0.5508
1317078001	WP_101376723.1	DNA-binding response regulator	3705.79	3988.7	244007	7272.32	3543.82	262203	1.08469	0.3364
1317078000	WP_101376720.1	YbdK family carboxylate-amine ligase	5277.06	5447.01	5616.96	3667.6	2613.59	4721.61	0.673323	0.088
1317077999	WP_101376719.1	FAD-dependent oxidoreductase	24189.3	18277.6	20548.3	43556.7	25393.5	24585.7	1.48434	0.1619
1317077993	WP_101376718.1	serine hydroxymethyltransferase	49098.8	24916.5	25146.3	40630.3	23033.1	23682	0.880839	0.2246
1317077990	WP_101376712.1	hypothetical protein	28680.2	10408.5	21094.1	32975.8	9558.85	20675.3	1.0503	0.6027
1317077977	WP_101376709.1	class F sortase	19445.2	25172.8	28502.5	13483.6	18329.5	20480.3	0.715167	0.0073
1317077952	WP_101376696.1	GNAT family N-acetyltransferase	321.317	1099.65	2200.86	388.826	556.545	2579.88	0.973334	0.9162
1317077920	WP_101376671.1	ATP-grasp domain-containing protein	42136.5	45537.6	160488	34610.8	37970	163011	0.949347	0.3382
1317077906	WP_101376639.1	Dyp-type peroxidase	15029.8	15446.5	14822.7	14971.5	14010.2	15791.6	0.988395	0.8249
1317077903	WP_101376625.1	Cu(2+)-exporting ATPase	5490.16	6512	7997.75	5297.66	6453.76	10255.5	1.10035	0.4888
1317077902	WP_101376622.1	GntR family transcriptional regulator	5934.78	3720.94	4474.72	5153.17	2825.49	6127.02	0.998247	0.993
1317077894	WP_101376621.1	HAD family hydrolase	19947.4	24002.9	24311.6	29667.2	23329.6	25838.5	1.15489	0.381
1317077888	WP_101376613.1	hypothetical protein	45439.3	24453.5	39878.9	34856.8	22358.1	41534	0.899583	0.4169
1317077887	WP_101376607.1	GntR family transcriptional regulator	2575.5	4671.41	2873.87	2442.28	3584.43	3088.52	0.900645	0.4798
1317077886	WP_101376606.1	isocitrate/isopropylmalate dehydrogenase family protein	5986.76	4597.58	3208.39	5597.66	7655.51	3240.57	1.19583	0.4941
1317077876	WP_101376605.1	aldehyde dehydrogenase family protein	3045.05	9729.63	11363.7	2385.46	10772.9	11073.8	1.00388	0.9573
1317077874	WP_101376595.1	CdaR family transcriptional regulator	3277.78	59900.7	12336.1	3249.55	42933.3	9969.11	0.743591	0.3475
1317077870	WP_101376593.1	Patatin	6886.86	6746.26	5205.83	6882.55	8101.82	6048.67	1.11647	0.2064
1317077865	WP_101376589.1	choice-of-anchor C family protein	17603.1	2554.74	448.105	36739	6962.09	450.63	2.14267	0.3077
1317077864	WP_101376584.1	thiamine pyrophosphate-binding protein	6058.75	4715.62	105748	6622.15	5829.07	128541	1.21001	0.3811
1317077860	WP_101376583.1	type I polyketide synthase	132512	130765	207482	146298	134158	221173	1.06557	0.0964
1317077844	WP_101376579.1	GntR family transcriptional regulator	14872.1	14569.6	17990.6	14255.6	13466.1	16702.6	0.936583	0.0377
1317077841	WP_101376563.1	XRE family transcriptional regulator	7809.53	8745.82	8080.93	6340.93	6559.5	8638.71	0.874286	0.3358
1317077840	WP_101376560.1	hydrogenase expression/formation protein HypE	64390	55453.2	61920.6	60445.9	49704.8	67585.1	0.97784	0.7411
1317077836	WP_101376559.1	carbamoyltransferase HypF	7348.26	17786.4	16419.3	11625.4	10992.7	13350.2	0.865581	0.6248
1317077835	WP_101376555.1	hypothetical protein	305364	272142	306936	432708	409063	444869	1.45475	0.0006
1317077828	WP_101376554.1	FAD-dependent monooxygenase	301.283	1203.82	421.009	401.566	1058.91	253.497	0.889864	0.4963
1317077827	WP_101376547.1	isopentenyl-diphosphate Delta-isomerase	65065	55428	69355	61748.5	54649.4	64691.8	0.953867	0.1244
1317077825	WP_101376546.1	DAK2 domain-containing protein	92344.4	62476	80673.1	139969	87203.8	112843	1.44384	0.0355
1317077824	WP_101376544.1	thiamine pyrophosphokinase	59606.1	48534.6	77676.4	57069.6	44212.3	70857.5	0.926391	0.0668
1317077823	WP_101376543.1	argininosuccinate lyase	39991.2	42918.5	50285.7	35371	39500.1	53559.7	0.964228	0.5841
1317077817	WP_101376542.1	arginine repressor	13005.8	15299.5	17698.9	12108.8	10965.3	11292.5	0.747033	0.1371
1317077812	WP_101376536.1	molecular chaperone DnaK	867434	940866	959600	928657	1.06186e+06	1.11566e+06	1.12222	0.0553
1317077797	WP_101376531.1	LPXTG cell wall anchor domain-containing protein	27275.5	30211.5	27675.3	25438.8	24861.6	24142	0.874124	0.072
1317077787	WP_101376516.1	Lrp/AsnC family transcriptional regulator	3308.2	2139.6	1464.33	2987.39	1660	1695.01	0.917575	0.4707
1317077782	WP_101376506.1	FHA domain-containing protein	11623	8893.26	11401.7	13828.9	9044.62	17592.5	1.26781	0.2493
1317077776	WP_101376501.1	amidohydrolase	15665.3	12808	10036.2	16309.5	16449.9	10226.3	1.11624	0.3022
1317077775	WP_101376495.1	LacI family transcriptional regulator	65659.1	59199.6	68137.2	77590.6	56941.2	57592.6	0.995484	0.9687
1317077772	WP_101376494.1	alpha/beta hydrolase	14990.4	7361.19	19170.1	14300.8	7720.36	18988.9	0.987678	0.63
1317077767	WP_101376491.1	uroporphyrinogen decarboxylase	63931.9	73386.2	90747.1	67766.8	79705.5	88160.6	1.03318	0.4421
1317077765	WP_101376486.1	RNA polymerase subunit sigma	6966.22	32632.1	7462.4	8908.28	23690.4	8099.28	0.864797	0.5995
1317077764	WP_101376484.1	nicotinate-nucleotide--dimethylbenzimidazole phosphoribosyltransferase	9137.11	14745.7	15171.7	10321.6	15152.3	13947.8	1.0094	0.8789
1317077762	WP_101376483.1	2-oxoglutarate dehydrogenase, E2 component, dihydrolipoamide succinyltransferase	1.23735e+06	1.39938e+06	1.33372e+06	1.06405e+06	1.09248e+06	1.05982e+06	0.810069	0.0246
1317077755	WP_101376481.1	type I glutamate--ammonia ligase	93528.7	113285	95269.6	91031.2	106452	86251.3	0.939259	0.0857
1317077751	WP_101376474.1	SAM-dependent methyltransferase	4646.92	9980.36	6360.61	3131.71	8817.11	7333.44	0.918733	0.5406
1317077749	WP_101376470.1	deoxyguanosinetriphosphate triphosphohydrolase	8029.4	17412.2	27688.9	6944.31	13931.4	36922.3	1.08785	0.7285
1317077748	WP_101376468.1	molecular chaperone DnaJ	65593.8	69228.7	59531.5	67617.9	69184.8	66854.3	1.04787	0.2931
1317077746	WP_101376467.1	nitrite/sulfite reductase	46577.3	37976.1	36212.3	36799.2	34265.7	30937.3	0.844629	0.0752
1317077744	WP_101376465.1	enoyl-CoA hydratase	44138.7	62040.1	44291.7	38089.6	60170.9	45313	0.954163	0.3791
1317077738	WP_101376463.1	nucleoside-diphosphate kinase	380089	135917	221473	532439	202852	286717	1.38581	0.0809
1317077731	WP_101376457.1	hypothetical protein	8100.22	5140.74	8185.91	6711.51	5773.64	6382.47	0.880559	0.3746
1317077726	WP_101376450.1	xanthine dehydrogenase subunit D	54169.2	55192.1	56215.1	59997.9	53518.8	67482.9	1.09315	0.3041
1317077722	WP_101376445.1	nicotinate phosphoribosyltransferase	41723	59990	69863.9	33919.5	40488	54460	0.751077	0.0534
1317077713	WP_101376441.1	VOC family protein	10107.9	8119.12	7693.53	12603.5	15457.1	7759.93	1.38193	0.2626
1317077700	WP_101376432.1	NUDIX domain-containing protein	6267.89	5024.05	7942.5	6703.84	4057.26	5567.03	0.848901	0.355
1317077698	WP_101376419.1	thioredoxin domain-containing protein	35587.8	13074.8	18848.8	48418.2	21949.2	17537.6	1.30208	0.2479
1317077693	WP_101376417.1	hypothetical protein	61640.8	55251.9	133334	75444.6	60114	152122	1.14968	0.092
1317077671	WP_101376412.1	class I SAM-dependent methyltransferase	2979.72	2846	3116.11	1976.4	2787.11	6099.78	1.21488	0.6476
1317077665	WP_101376390.1	hydrolase	28914	14900	17798.4	44765	18867.4	17781.7	1.32139	0.3003
1317077664	WP_101376384.1	MoaD/ThiS family protein	276.299		233.119	292.491	954.925	201.498	1.89617	0.4539
1317077655	WP_101376383.1	LysM peptidoglycan-binding domain-containing protein	85455.3	110870	194474	97303.4	111604	192578	1.02734	0.4868
1317077648	WP_101376374.1	hypothetical protein	1341.61	732.404	2205.95	1011.57	1024.16	3917.73	1.391	0.4534
1317077643	WP_101376367.1	ectoine synthase	65077.3	69285.1	60869.6	78614.8	88178.9	69050.6	1.20802	0.0484
1317077633	WP_101376362.1	D-alanyl-D-alanine carboxypeptidase/D-alanyl-D-alanine-endopeptidase	39515	17101	27808.6	54418	24857.9	28586.2	1.27762	0.1954
1317077628	WP_101376352.1	penicillin-binding protein	191925	191429	300800	144558	150100	261546	0.812981	0.0032
1317077624	WP_101376347.1	aspartate kinase	229273	235251	241229	289104	313432	337760	1.33233	0.0179
1317077618	WP_101376343.1	DNA polymerase III subunit gamma and tau	44817.6	42621.2	29172	42910.5	27851.8	28257.8	0.84915	0.3193
1317077611	WP_101376337.1	hypothetical protein	36464.5	34357.9	30479.6	53329.9	47161.3	30612	1.29418	0.1875
1317077609	WP_101376330.1	DUF485 domain-containing protein	4618.63	5051.27	6729.1	4426.38	4635.04	8981.68	1.10026	0.5871
1317077604	WP_101376328.1	glycosyltransferase	56896.6	72556.7	55856.2	46287.5	54664.3	71775.4	0.932102	0.7227
1317077603	WP_101376323.1	DUF2662 domain-containing protein	109062	92500.8	87214.4	153998	139999	114793	1.41558	0.0236
1317077597	WP_101376322.1	esterase-like activity of phytase family protein	6474.33	6427.84	16296.7	4782.79	4657.87	11414.7	0.714253	0.118
1317077596	WP_101376316.1	acetyl-CoA C-acetyltransferase	145784	229186	104905	130658	391424	122066	1.34232	0.4211
1317077594	WP_101376315.1	vanomycin resistance protein VanB	37194	47574.9	86632.5	34033.1	46998.7	78307	0.929624	0.2196
1317077588	WP_101376313.1	sugar-binding protein	49990.7	62236.9	158706	73201	61688.3	166392	1.11201	0.2836
1317077587	WP_101376307.1	acyl-CoA dehydrogenase	101268	83745.9	80603.9	98183.3	71007.9	68377	0.894398	0.0965
1317077586	WP_101376306.1	O-acetyl-ADP-ribose deacetylase	923.379	1638.91	2389.19	1025.58	1089.24	2303.75	0.892371	0.456
1317077585	WP_101376305.1	molecular chaperone DnaK	1.20931e+06	1.3025e+06	1.09607e+06	1.30673e+06	1.43069e+06	1.26354e+06	1.10895	0.0231
1317077584	WP_101376304.1	hypothetical protein	12845.9	9051.99	15212.2	10374.7	7993.35	14901.3	0.896501	0.1806
1317077583	WP_101376303.1	aminotransferase class I/II-fold pyridoxal phosphate-dependent enzyme	30291.5	30526.5	46386.3	39586.6	37801.4	52806.5	1.21445	0.0121
1317077568	WP_101376302.1	ABC transporter ATP-binding protein	36851.7	15248.3	23524.7	56062.8	21615.2	16932.1	1.25105	0.485
1317077562	WP_101376287.1	50S ribosomal protein L10	229805	284889	492243	264099	315052	495725	1.06747	0.1436
1317077559	WP_101376281.1	ADP-ribosylglycohydrolase family protein	17868.3	19963.9	37698.2	23950.3	18373.9	20069.3	0.826071	0.5948
1317077558	WP_101376278.1	30S ribosomal protein S9	159272	144300	151786	85554	79894.4	103099	0.589751	0.0135
1317077556	WP_101376277.1	urate oxidase	22446.7	21295.5	29104.8	26477.8	21618.6	27438	1.03689	0.6453
1317077554	WP_101376275.1	serine/threonine protein kinase	42632.5	40429	35224.1	40708.6	40123.1	29449.9	0.932334	0.2417
1317077553	WP_101376273.1	DUF4237 domain-containing protein	144141	129753	132432	156883	159097	161510	1.17514	0.0496
1317077543	WP_101376272.1	DUF4253 domain-containing protein	5276.8	2346.07	7607.92	3841.25	3879.72	8404.14	1.05872	0.7702
1317077540	WP_101376262.1	DUF4237 domain-containing protein	4083.05	18885.5	9833.76	3349.38	11588	7123.17	0.672531	0.2068
1317077539	WP_101376259.1	RNA polymerase subunit sigma-70	48401.7	58246.7	44561.7	49423.7	61772.2	55958.5	1.10544	0.2312
1317077538	WP_101376258.1	LytR family transcriptional regulator	11303.1	12953.4	26187.2	13748.3	15008.6	30287.3	1.17049	0.0446
1317077536	WP_101376257.1	glycosyltransferase	34062.1	40353.1	48991.8	28958.3	28061.5	35918.5	0.753104	0.0571
1194653486	WP_101376255.1	2-phospho-L-lactate transferase	37426	17793	18054.6	51494.7	19449.4	14996	1.17287	0.4954
1194653472	WP_085982171.1	sensor histidine kinase	9318.74	11502.5	11511.9	17037.5	15241.7	18833.4	1.58081	0.0385
1194653471	WP_085982157.1	amidophosphoribosyltransferase	52293.7	57143.1	58841.7	48689.7	48743	56699.2	0.915933	0.13
1194653467	WP_085982156.1	UDP-N-acetylmuramate dehydrogenase	8006.2	13657	14948.2	13027.7	12061.4	13873.7	1.06423	0.7475
1194653466	WP_085982152.1	FAD-binding oxidoreductase	29255.2	16264.1	25923.2	22689.2	13428.9	19897.5	0.784065	0.0476
1194653463	WP_085982151.1	hypothetical protein	12022.3	25697.1	16252.8	7089.54	20126.9	9640.8	0.682895	0.0073
1194653461	WP_085982148.1	DegT/DnrJ/EryC1/StrS family aminotransferase	28974.4	20531.6	24424.7	79174.8	41846.5	51076.6	2.32783	0.0663
1194653453	WP_085982146.1	molybdopterin oxidoreductase	8284.63	29483.5	60281.2	4843.38	18634.8	60157.1	0.852991	0.2689
1194653439	WP_085982138.1	dimethylaniline monooxygenase	76150.1	69478.3	70118.8	56656.1	47606.1	50272.9	0.716279	0.0013
1194653420	WP_085982124.1	SMC-Scp complex subunit ScpB	27705.5	12755.5	19684.5	32656.2	11426	23936.9	1.13091	0.3175
1194653412	WP_085982105.1	hotdog fold thioesterase	6605.78	16832.9	8429.87	7658.78	18121.6	11016	1.15463	0.0749
1194653396	WP_085982097.1	hypothetical protein	2066.6	2578.82	881.919	2011.17	3524.43	714.095	1.13069	0.5665
1194653386	WP_085982081.1	NUDIX hydrolase	9197.72	22630.2	20243	10875	26257.1	19104.8	1.08001	0.4211
1194653383	WP_085982071.1	XRE family transcriptional regulator	2349.14	1660.22	4966.47	2168.51	1603.04	7604.7	1.26743	0.476
1194653379	WP_085982068.1	ATP-dependent helicase	65988.3	58178	62083.1	66662.2	55976.1	61319.2	0.987694	0.4546
1194653377	WP_085982064.1	GntR family transcriptional regulator	3388.31	1495.81	3196.64	4931.87	2185.91	7239.04	1.77667	0.1731
1194653375	WP_085982062.1	PaaI family thioesterase	1832.95	2101.91	1563.99	2279.39	2302.99	2255.79	1.24357	0.0876
1180303575	WP_085982060.1	SRPBCC family protein	87060.5	122698	131625	94124.4	103833	123505	0.941648	0.4705
1180303574	WP_083822378.1	PDZ domain-containing protein	126693	120409	136260	93449	93619.8	105545	0.763283	0.0038
1180303573	WP_083822377.1	lytic transglycosylase	67520.8	69171	72288.5	44833.7	52441.2	52096	0.714761	0.0075
1180303571	WP_083822376.1	uracil-DNA glycosylase	12268.2	16892.6	13372.8	12985.3	15441.9	19540	1.12775	0.508
1180303567	WP_083822374.1	M20 family peptidase	17622.8	18552.6	18318.8	23876.1	19193.3	20339.2	1.16359	0.2205
1180303565	WP_083822370.1	2-hydroxy-3-oxopropionate reductase	16249.9	16322	22347.5	19640.1	15775.4	26385.4	1.1253	0.2505
1180303557	WP_083822368.1	hypothetical protein	135744	274238	325393	146009	281251	319843	1.01595	0.5027
1180303552	WP_083822360.1	Lrp/AsnC family transcriptional regulator	2921.81	3822.2	5068.89	3255.08	3174.8	7952.62	1.21753	0.5012
1180303525	WP_083822355.1	type VII secretion protein EccB	59184.8	73592.1	66111.7	54342.5	70934.2	59485.6	0.928973	0.0546
1180303512	WP_083822328.1	hypothetical protein	19217.5	14951.8	19890	12793.8	9271.92	13473.3	0.657408	0.0016
1180303502	WP_083822315.1	GntR family transcriptional regulator	9930.93	9856.49	24883.9	17033.3	10524.3	59346.5	1.94541	0.3072
1180303487	WP_083822305.1	GntR family transcriptional regulator	4616.33	17815.4	16182.3	2656.68	14403.6	12519	0.766024	0.0297
1180303485	WP_083822290.1	hypothetical protein	13385.9	7589.27	9585.9	7826.9	3393.48	3414.09	0.47886	0.0119
1180303466	WP_083822288.1	RNA methyltransferase	8072.74	7951.69	7830.64	5407.18	4850.74	4962.21	0.638025	0.0019
1180303449	WP_083822269.1	enoyl-CoA hydratase/isomerase family protein	5018.6	6178.64	6910.97	5023.23	6478.19	6925.24	1.01759	0.387
1180303446	WP_083822252.1	glycosyltransferase	46.6599	510.752	1060.42	0	730.821	1191.17	1.18801	0.4816
1180303439	WP_083822249.1	hypothetical protein	34354.8	35411.2	46541	31395.7	30367.7	49902.3	0.960093	0.6027
1180303436	WP_083822242.1	amino acid ABC transporter substrate-binding protein	71850.9	93587.5	115324	77158.7	120753	102055	1.0684	0.6388
1180303426	WP_083822239.1	PhoX family phosphatase	4202.96	3085.08	6526.26	3308.12	1963.65	3979.45	0.669684	0.0987
1180303422	WP_083822229.1	DNA-binding response regulator	9623.91	9917.49	10504.5	10426.7	6062.45	8831.14	0.842721	0.3623
1180303416	WP_083822225.1	ATP-binding protein	10847.6	4428.53	4606.71	10126.5	5484.11	3689.95	0.970715	0.7863
1180303415	WP_083822219.1	hypothetical protein	900.675	1554.28		998.414	1289	73.8062	0.641211	0.3578
1180303413	WP_083822218.1	GAF domain-containing protein	6998.02	2507.53	7524.8	5119.82	2356.15	10374.3	1.04814	0.8614
1180303377	WP_083822216.1	TlpA family protein disulfide reductase	61068.6	48085.1	67127.2	35588.1	30250.3	44644.4	0.626743	0.0101
1180303376	WP_083822180.1	4-hydroxy-3-methylbut-2-enyl diphosphate reductase	29665.2	21996.5	26572	24835.5	20685.3	19603.1	0.832428	0.1178
1180303375	WP_083822179.1	M1 family peptidase	349245	329505	533686	212325	222091	333308	0.633208	0.0326
1180303339	WP_083822178.1	SDR family NAD(P)-dependent oxidoreductase	17421.9	17200.1	18661.3	19121.8	21190.1	26819.3	1.25989	0.1347
1180303325	WP_083822142.1	glycoside hydrolase	30121.1	26454.5	40021	36766.7	30932	43462.7	1.15078	0.0358
1180303319	WP_083822128.1	3-phosphoglycerate dehydrogenase	11729.7	9205.43	10467.6	4825.02	5979.12	3670.92	0.46095	0.0429
1180303314	WP_083822122.1	DUF3558 domain-containing protein	15447.9	7682.85	8201.52	15794.5	5282.61	7713.29	0.918874	0.4068
1180303311	WP_083822117.1	hypothetical protein	11682.8	31158	30509.1	11802.2	37794.8	27450.3	1.05041	0.7079
1180303307	WP_083822114.1	MBL fold metallo-hydrolase	30046.2	34664.6	24571.6	32883.8	38088.2	27325.5	1.10097	0.0049
1180303277	WP_083822110.1	gfo/Idh/MocA family oxidoreductase	1946.18	6538.36	180732	1766.06	4585.29	199428	1.08753	0.4913
1180303276	WP_083822080.1	sugar ABC transporter substrate-binding protein	12563.1	13710.7	13118.8	12392.8	13253.9	13189	0.985863	0.3473
1180303253	WP_083822079.1	FadR family transcriptional regulator	16309	24776.2	15874.8	13981.3	16415	16643.8	0.825846	0.3427
1180303207	WP_083822056.1	ATP-grasp domain-containing protein	11207.7	5582.74	14666.4	14904.1	4693.66	14953.1	1.09836	0.5315
1180303205	WP_083822010.1	TIGR03619 family F420-dependent LLM class oxidoreductase	10000.8	2937.47	2746.66	6490.01	2340.53	2399.9	0.716004	0.2812
1180303185	WP_083822008.1	cytochrome P450	47009.9	19872.8	36223.4	48355.8	15359.5	30231.4	0.911166	0.3061
1180303175	WP_083821988.1	hypothetical protein	3546.21	2945.41	5686.94	2013.23	3643.71	5344.1	0.903312	0.6045
1180303093	WP_083821978.1	hypothetical protein	6659.35	4582.58	21611.2	5623.67	5051.62	18992.4	0.903038	0.3558
1180303082	WP_083821896.1	sugar ABC transporter ATP-binding protein	2111.84	3894.35	3149.89	2426.72	2209.69	2551.41	0.785033	0.374
1180303061	WP_083821885.1	DUF3558 domain-containing protein	1922.85	5511.62	8114.36	1633.92	6148.91	10777.6	1.19369	0.3686
1180303042	WP_083821864.1	ribokinase	1874.1	8210.12	10897.3	1753.28	7257.39	9271.57	0.871349	0.1746
1180303036	WP_083821845.1	methyltransferase domain-containing protein	4030.72	1523.27	2225.82	4385.9	1241.64	1979.69	0.977817	0.8068
1180303010	WP_083821839.1	glutamine amidotransferase	4268.97	4994.89	5249.63	3305.57	3828.92	5115.44	0.844038	0.1393
1180303009	WP_083821813.1	AAA family ATPase	14154.2	15924.2	12384.2	45015.7	24969.8	14648.3	1.99314	0.2448
1180302963	WP_083821812.1	bifunctional riboflavin kinase/FAD synthetase	30298.7	22593.9	79737.8	24983.2	21746	89410.9	1.02646	0.817
1180302932	WP_083821766.1	hypothetical protein	24860	18450.8	21474.3	21879.8	17763	20770.7	0.932521	0.1958
1180302911	WP_083821735.1	wax ester/triacylglycerol synthase family O-acyltransferase	9667.55	6898.01	74448.1	8399.65	6123.61	68090	0.907702	0.2572
1180302895	WP_083821714.1	ACP S-malonyltransferase	40178.4	39920.3	39636.3	42206.5	39228.5	46305.1	1.06686	0.3402
1180302892	WP_083821698.1	TIGR02677 family protein	4320.33	5771.84	12054.2	4725.46	5667.84	10788.5	0.956444	0.5822
1180302890	WP_083821695.1	tRNA (N6-isopentenyl adenosine(37)-C2)-methylthiotransferase MiaB	6224.26	5831.96	7203.04	6017.34	4616.29	6745.53	0.902379	0.1747
1180302877	WP_083821693.1	winged helix DNA-binding domain-containing protein	15585.9	15390	23347.8	14212.6	12987.7	18492.3	0.841117	0.1083
1180302844	WP_083821680.1	ABC transporter substrate-binding protein	26881.1	59100.6	154643	32333.4	54814.2	169002	1.06452	0.4379
1180302842	WP_083821647.1	TIGR02569 family protein	44653.9	79333.2	181348	43845.9	69731.2	193303	1.00506	0.9419
1180302812	WP_083821645.1	ATP-dependent helicase	36101.6	19756.3	28144.4	45353	21157.4	42968	1.30328	0.1609
1180302811	WP_083821615.1	LytR family transcriptional regulator	25608.6	27698.1	14371.6	23059.3	25307.6	15524.4	0.944044	0.4059
1180302810	WP_083821614.1	hydrolase	244083	258087	566503	193152	177098	369232	0.691963	0.1331
1180302797	WP_083821613.1	ATPase	56155.9	54257.7	50535	55099.7	52399	45312.9	0.949443	0.1674
1180302775	WP_083821600.1	FAD-dependent oxidoreductase	10378.1	13062.5	17795.1	7895.42	10233	17631.8	0.867215	0.161
1180302774	WP_083821578.1	16S rRNA (cytosine(1402)-N(4))-methyltransferase RsmH	37256.2	37965.4	36547.1	48847.9	38698.2	39508.1	1.13676	0.2637
1180302772	WP_083821577.1	chromosome partitioning protein ParA	9560.14	7709.61	8634.88	5914.18	4875.02	5394.6	0.624746	0.0052
1180302769	WP_083821575.1	tRNA pseudouridine(55) synthase TruB	4220.45	8760.19	9804.03	3634.55	6981.65	6849.09	0.766537	0.1221
1180302761	WP_083821572.1	2-dehydro-3-deoxyphosphogluconate aldolase	4831.93	3771.87	2799.65	5214.59	5205.98	2595.62	1.14142	0.3785
1180302751	WP_083821564.1	acetolactate synthase large subunit	150389	152717	179909	141612	160099	198055	1.03468	0.5495
1180302748	WP_083821554.1	MarR family transcriptional regulator	3619.39	5504.87	2426.28	3766.71	3792.67	3155.8	0.927678	0.7417
1027782366	WP_083821551.1	HD domain-containing protein	23186.3	16846.4	37685.6	24655.4	20310	29187.4	0.954122	0.7785
909644341	WP_063713914.1	linear amide C-N hydrolase	196618	228368	141544	162889	197547	121918	0.851417	0.0227
909644338	WP_049887754.1	ABC transporter substrate-binding protein	2.94189e+06	2.99837e+06	2.88541e+06	1.91757e+06	1.95025e+06	1.98293e+06	0.662924	0.0021
909644335	WP_049887751.1	hypothetical protein	17332.9	6917.26	19877.7	15399.8	6493.4	16232.7	0.863986	0.1645
909644318	WP_049887748.1	hypothetical protein	34719.8	35708	37069.8	33420.8	36684.7	38521	1.0105	0.7009
909644302	WP_049887731.1	LLM class flavin-dependent oxidoreductase	89384.1	91829.3	115311	66205.7	73951.4	92538.4	0.784742	0.0063
909644279	WP_049887715.1	DUF4142 domain-containing protein	51877.5	57719.3	81956.9	65602.2	61518.7	89731.9	1.13207	0.0998
909644201	WP_049887692.1	two-component sensor histidine kinase	5654.08	6557.85	7703.45	5740.46	6042.83	8592.7	1.02313	0.7421
765011332	WP_049887614.1	alpha/beta hydrolase	132618	133028	121656	51902.5	65772	51841.7	0.437684	0.0032
765011272	WP_044577481.1	diguanylate cyclase	6551.55	7298.99	9467.56	11451.6	10272.1	7476.16	1.25224	0.4403
765011263	WP_044577421.1	hypothetical protein	3719.75	3261.81	4639.48	4943.45	3355.43	3790.02	1.04026	0.819
765011257	WP_044577412.1	ribose-phosphate diphosphokinase	347756	360906	275576	342680	350174	256399	0.964453	0.1044
765011254	WP_044577406.1	DUF501 domain-containing protein	5665.97	9752.68	4938.69	5826.89	7384.49	4319.11	0.861138	0.3347
765011107	WP_044577403.1	ABC transporter ATP-binding protein	95232.9	121236	174479	72573.5	80788.1	120389	0.700224	0.0502
765011088	WP_044577258.1	5-(carboxyamino)imidazole ribonucleotide mutase	22896.4	11375.8	30878.7	24838.4	12311.3	33840.8	1.08963	0.0797
765011053	WP_044577239.1	NADH-quinone oxidoreductase subunit L	28007.1	25023.1	26515.1	33540.2	21032.5	22514.6	0.9691	0.8206
765011046	WP_044577204.1	hypothetical protein	30729.5	31676.3	28418.4	26121.8	21794.2	23632.6	0.78777	0.0654
765011037	WP_044577197.1	7,8-didemethyl-8-hydroxy-5-deazariboflavin synthase	13838.8	21311.9	13845.2	12018.5	21744.4	14613.6	0.987359	0.8232
765011029	WP_044577188.1	phospho-sugar mutase	6945.62	9963.7	11666.3	5843.78	7179.35	10927.9	0.838164	0.1343
765011005	WP_044577180.1	biotin--acetyl-CoA-carboxylase ligase	28762.3	18947.6	23144.3	30210.4	24456.3	28661.6	1.17605	0.0918
765010982	WP_044577156.1	NADH-quinone oxidoreductase subunit C	127836	127149	147559	118500	121413	155884	0.983239	0.7169
765010687	WP_044577133.1	50S ribosomal protein L18	387619	226143	433510	87290.2	56005.6	59281.7	0.193433	0.0421
765010679	WP_044576838.1	hypothetical protein	803.794	10609	3899.88	751.11	6943.53	3201.02	0.711544	0.3167
765010630	WP_044576830.1	GntR family transcriptional regulator	4263.73	9549.6	9318.09	3779.36	8731.44	10996.2	1.01624	0.8876
765010601	WP_044576781.1	GntR family transcriptional regulator	3688.88	11515.2	9072.53	4830.07	10259	6576.35	0.89244	0.5006
765010168	WP_044576753.1	polysaccharide deacetylase family protein	2178.39	2746.47	2462.43	1394.61	1279.39	1164.17	0.519564	0.0289
765010137	WP_044576320.1	MarR family transcriptional regulator	21814.8	9990.67	8750.43	40801.6	21360.1	12112.1	1.83139	0.1303
765010123	WP_044576289.1	UDP-glucose/GDP-mannose dehydrogenase family protein	4600.27	5679.91	12988	4149.78	11518.4	11346.9	1.16103	0.6443
765010041	WP_044576275.1	hypothetical protein	2965.12	3959.94	2782.06	2437.44	3385.94	3547.73	0.965385	0.8225
765009996	WP_044576193.1	GGDEF domain-containing protein	13212.4	9976.01	9721.48	15676.7	7895.41	10582.1	1.03781	0.7848
765009988	WP_044576148.1	amidohydrolase	207119	235829	294049	114571	146199	150917	0.558602	0.0247
765009926	WP_044576140.1	FAD-dependent oxidoreductase	59133.2	57648.7	77852.7	46415.6	42458.2	75360.4	0.843808	0.121
765009912	WP_044576078.1	amidohydrolase	37471.8	55480.4	61067	35476.6	42091.2	72120.8	0.971882	0.8569
765009904	WP_044576064.1	nucleotide exchange factor GrpE	64559.4	51067.2	89654.5	72925.4	73050.8	122118	1.30599	0.0954
765009655	WP_044576056.1	WXG100 family type VII secretion target	13422.5	17277.7	22233.5	12440.3	13160.5	21877.9	0.896945	0.2585
765009614	WP_044575809.1	glyoxalase	3670.87	10074.9	5450.57	4030.21	6497.63	6689.36	0.8969	0.6995
765009600	WP_044575768.1	peptidoglycan hydrolase	82261.7	53987.1	55740.8	74244.1	50125.2	48020	0.89791	0.0395
765009469	WP_044575754.1	ornithine cyclodeaminase family protein	4784.84	7059.83	840.811	6481.47	7251.48	1531.96	1.20334	0.1915
765009452	WP_044575623.1	uridine diphosphate-N-acetylglucosamine-binding protein YvcK	17852.6	11530.9	25204.4	12502.8	9087.47	16692.3	0.701301	0.0901
765009410	WP_044575606.1	LD-carboxypeptidase	35691.6	42526.3	33729.4	40750.9	50897.1	44716.4	1.21811	0.0416
765009405	WP_044575565.1	NUDIX domain-containing protein	10249.1	8401.55	9985.32	16983.4	12096.3	17104.5	1.6128	0.0326
765009135	WP_044575560.1	electron transfer flavoprotein subunit alpha/FixB family protein	1019.99	3059.25	2653.2	687.857	2975.25	1804.44	0.812119	0.2021
765009120	WP_044575291.1	LysM peptidoglycan-binding domain-containing protein	15506.9	20543	10786	19080.5	21855.7	10265.2	1.09321	0.3441
765009073	WP_044575276.1	HAD family hydrolase	254.668	723.209	2795.93	252.616	398.132	1749.83	0.636116	0.2762
765009029	WP_044575229.1	PrsW family intramembrane metalloprotease	24197.9	6775.61	5449.91	25915.5	4668.99	4271.82	0.956974	0.6946
765008959	WP_044575185.1	NUDIX hydrolase	8243.4	20241.5	10901.9	6341.82	17519.9	10181.4	0.864331	0.0919
765008949	WP_044575115.1	porphobilinogen synthase	57916.6	82495.8	62147.1	46678.4	54071.4	50734	0.747848	0.0962
765008867	WP_044575106.1	hypothetical protein	22357.7	4680.37	3510.59	39884.7	9237.91	5103.23	1.77507	0.2481
765008666	WP_044575024.1	carboxylesterase/lipase family protein	33843.9	28718.7	64571.6	30396.1	28078	57808.9	0.914649	0.1776
765008601	WP_044574824.1	M20/M25/M40 family metallo-hydrolase	146721	161878	143034	136547	160700	167739	1.02956	0.7117
765008561	WP_044574759.1	cytochrome P450	48562.8	44911.8	46737.3	44486.9	40055.8	42271.3	0.904446	0.0025
765008547	WP_044574719.1	phosphomethylpyrimidine synthase ThiC	10328.4	6967.66	8540.46	10884.4	5802.22	10793.2	1.06361	0.6346
765008508	WP_044574705.1	diaminobutyrate acetyltransferase	11619.8	11210.8	12028.9	12514	12671.3	12356.6	1.07695	0.1118
765008493	WP_044574666.1	SARP family transcriptional regulator	52548.4	54928	43115	64987.4	60127.6	43493.9	1.11964	0.2287
765008187	WP_044574651.1	cytochrome P450	3496.78	2360.51	1286	3087.31	2480.76	1320.51	0.964344	0.6565
765007953	WP_044574347.1	carboxymethylenebutenolidase	40886.2	44931.6	59728.6	41316.4	37665	49125.4	0.880178	0.2171
765007832	WP_044574113.1	prephenate dehydrogenase/arogenate dehydrogenase family protein	2071.39	1252.3	5341.11	2144.4	1726.74	5424.84	1.07284	0.2521
765007770	WP_044573993.1	acyl-CoA dehydrogenase	145225	153274	134499	132451	143351	124303	0.924036	0.0068
765007756	WP_044573931.1	Nif3-like dinuclear metal center hexameric protein	15222.6	35292.7	30379.2	16159.6	39911.3	32404.7	1.09372	0.1467
765007701	WP_044573917.1	carbohydrate kinase family protein	11552.9	5592.38	10261.4	13150.8	7270.9	11403.5	1.16122	0.0126
765007684	WP_044573862.1	pyrimidine reductase family protein	14981.7	14017.2	13052.7	18619.3	16390.8	15221.3	1.19452	0.0272
765007681	WP_044573845.1	S-(hydroxymethyl)mycothiol dehydrogenase	359876	400491	419174	404864	427306	483716	1.11559	0.0529
765007665	WP_044573842.1	acetate/propionate family kinase	482.783	826.243	354.76	856.993	854.131	139.487	1.11229	0.7507
765007631	WP_044573826.1	cytochrome P450	17419.1	14608.6	20236.3	12985.4	10998.2	21757.1	0.875186	0.3634
765007603	WP_044573793.1	alpha/beta fold hydrolase	14972.7	18226.5	17511.2	17726.1	15450.2	15550.2	0.960877	0.7381
765007596	WP_044573765.1	transcription elongation factor GreA	217396	221317	225239	301676	322197	342718	1.45581	0.0089
765007555	WP_044573758.1	serine protease	6848.81	2899.83	9318.02	8488.15	3396.87	9818.12	1.13828	0.147
765007540	WP_044573717.1	ABC transporter substrate-binding protein	3607.4	7259.89	4604.35	3280.49	6329.2	3368.42	0.838832	0.0896
765007267	WP_044573702.1	DUF2207 domain-containing protein	10844.4	7267.31	7070.14	13165.3	5580.99	7498.85	1.04222	0.7884
765007194	WP_044573431.1	hydroxyphenylacetyl-CoA thioesterase PaaI	1802.65	1010.59	1921.98	860.51	1319.16	1928.46	0.867568	0.6348
765007144	WP_044573359.1	acyl-CoA synthetase	23388.1	25532.9	16242.8	20521.6	21407.1	16404.1	0.895173	0.2154
765007038	WP_044573309.1	DUF1349 domain-containing protein	7234.98	5885.98	1925.4	5922.19	6758.65	1801.34	0.962504	0.5373
765007037	WP_044573203.1	penicillin-binding protein	108053	76699.4	75402.5	78669.7	64746.5	56601.3	0.768839	0.0584
765007013	WP_044573202.1	class I SAM-dependent methyltransferase	875.42	1494.04		1271.06	2190.82	121.772	1.00829	0.9872
765006942	WP_044573178.1	NUDIX hydrolase	13609.4	11776.3	22496.3	12833.3	10987.5	26363.3	1.04808	0.6696
765006930	WP_044573107.1	formimidoylglutamate deiminase	22255.9	17890.2	17310.9	19719.9	28050.8	20969.9	1.19638	0.4127
765006848	WP_044573096.1	hypothetical protein	6848.4	4572.24	3962.45	10395.5	4101.59	4091.95	1.20841	0.483
765006825	WP_044573014.1	AraC family transcriptional regulator	2099.95	1667.25	949.882	1851.45	2127.13	1367.25	1.13329	0.4573
765006757	WP_044572991.1	cytochrome P450	10406.3	19759.3	10359.1	7963.68	11838.2	8069.74	0.687769	0.1505
765006728	WP_044572924.1	GTPase ObgE	61324.4	68408.2	61098.6	69949.8	74891.7	73235.2	1.14277	0.0314
765006719	WP_044572895.1	bifunctional glutamine synthetase adenylyltransferase/glutamine synthetase-adenylyl-L-tyrosine phosphorylase	45725.7	13673	23314.8	61468.9	18036.9	22305.5	1.23089	0.3264
765006714	WP_044572886.1	3-deoxy-7-phosphoheptulonate synthase class II	378564	391499	394311	298772	280675	296696	0.752459	0.0086
765006699	WP_044572881.1	GTPase HflX	25124.8	17026.5	28343.4	23872	16115.6	27141.2	0.952253	0.0089
765006696	WP_044572866.1	ribonuclease D	20353.2	16186.3	21282.3	19722.9	16445.1	20212.6	0.975076	0.3439
765006687	WP_044572863.1	2-dehydropantoate 2-reductase	6607.59	11119.7	14401.5	6806.61	8074.28	11087.8	0.808268	0.2105
765006608	WP_044572854.1	hydantoinase/oxoprolinase family protein	18085.8	6406.93	5112.86	37225.9	15858.6	7330.15	2.04065	0.1712
765006594	WP_044572776.1	hydroxylase	66311.4	56190.4	49903.2	67853.9	52466.1	44040.5	0.953339	0.3472
765006584	WP_044572762.1	hypothetical protein	26971.3	22558.7	19954.5	23403.7	17507.3	18068.3	0.848812	0.0619
765006566	WP_044572752.1	hypothetical protein	33122.3	11928.1	7464.87	45798.8	12904.2	4351.67	1.20069	0.5351
765006533	WP_044572734.1	FAD-binding oxidoreductase	100860	106103	76223.5	82294.1	86979.2	56575.8	0.797528	0.0003
765006521	WP_044572702.1	MarR family transcriptional regulator	8794.52	5948.45	6237.01	8868.22	4737.89	5196.7	0.896227	0.2133
765006483	WP_044572690.1	NADP-dependent oxidoreductase	3678.09	4992.23	4577.9	3765	5775.59	4866.98	1.08751	0.2027
765006473	WP_044572652.1	XRE family transcriptional regulator	7263.37	4260.16	31092.3	3321.1	5140.95	13652.6	0.51893	0.3388
765006451	WP_044572642.1	GntR family transcriptional regulator	6586.92	5360.43	8672.81	8019.86	5769.76	7908.72	1.05229	0.6283
765006416	WP_044572620.1	cytochrome P450	11581.9	6676.79	7713.65	13101.6	6586.64	10336.3	1.15602	0.2285
765006395	WP_044572585.1	hypothetical protein	6423.22	5062.78	12196	5077.23	4264.69	11083.2	0.862475	0.0207
765006353	WP_044572565.1	FadR family transcriptional regulator	4077.13	4591.58	5979.27	3802.29	4630.49	5286.19	0.936577	0.2816
765006349	WP_044572523.1	NAD(P)-dependent oxidoreductase	18101.2	20177.5	19151.1	18141.5	23867	22871.7	1.12973	0.1791
765006282	WP_044572520.1	D-alanyl-D-alanine carboxypeptidase/D-alanyl-D-alanine-endopeptidase	47072.6	21829.8	51894.8	46323.8	22220.6	43536.6	0.927845	0.401
765006262	WP_044572455.1	RNA degradosome polyphosphate kinase	54067.9	49776.5	154364	61155.3	59832.3	184276	1.18224	0.16
657818998	WP_044572435.1	DUF485 domain-containing protein	854.998	1206.7	533.99	727.831	1349.56	727.294	1.08052	0.5563
657818990	WP_029536241.1	molybdopterin molybdenumtransferase MoeA	76034.3	60448.9	58103.6	72543.8	59707.9	49899.8	0.936094	0.1975
657818982	WP_029536239.1	DUF1841 family protein	5231.31	65184.3	16958.9	4348.4	49520.5	13790	0.774355	0.2888
657818975	WP_029536238.1	TatD family deoxyribonuclease	4366.92	14670.2	7797.71	4460.38	15803.7	6980.71	1.01528	0.831
657818968	WP_029536237.1	methionine ABC transporter ATP-binding protein	16709.8	41351.5	26037.6	12400.3	26672.4	18135.9	0.680253	0.0984
657818889	WP_029536235.1	long-chain-fatty-acid--CoA ligase	73768.8	82732	69144.3	61014.7	82547.6	69719.6	0.94521	0.441
657818876	WP_029536225.1	type VII secretion-associated protein	11714.2	24764.3	29853.3	12595	27308.3	35874.8	1.14241	0.1731
657818873	WP_029536222.1	dienelactone hydrolase	15502.1	13213.9	8064.66	10409.4	9732.3	9079.42	0.794471	0.3019
657818863	WP_029536221.1	alanine racemase	11935	2675.59	2606.59	8701.6	4933.55	2154.03	0.917062	0.7923
657818860	WP_029536219.1	IclR family transcriptional regulator	26954.5	36599.9	23514.2	28493.6	35790.3	22532	0.997098	0.9269
657818853	WP_029536218.1	aldolase	21630.4	30441.7	33144.3	21888.2	32418.6	35880.8	1.05834	0.1523
657818850	WP_029536216.1	hydroxypyruvate isomerase	17312.8	10653.3	15747.5	21771.8	10432.9	16265.4	1.10881	0.389
657818840	WP_029536215.1	glycerate kinase	70531	64126.3	65356.7	74859.8	66346.3	81623.2	1.11407	0.2242
657818823	WP_029536212.1	MarR family transcriptional regulator	120273	128164	125256	101919	94442.6	92140.2	0.772029	0.0299
657818802	WP_029536207.1	glutamine-hydrolyzing GMP synthase	119089	116585	120115	121949	116894	141197	1.06816	0.342
657818787	WP_029536201.1	PIG-L family deacetylase	16230.1	25267.9	26457.9	16164.7	20895.1	23687.4	0.893921	0.1961
657818762	WP_029536197.1	M23 family peptidase	27456.8	22814.2	24800.4	20186.2	12859.6	15801.2	0.650673	0.008
657818745	WP_029536190.1	hypothetical protein	6.05669e+06	5.66337e+06	4.57841e+06	3.93317e+06	3.87121e+06	2.72762e+06	0.646196	0.0028
657818741	WP_029536186.1	exodeoxyribonuclease III	4599.09	5820.45	3482.54	4080.88	4778.18	3371.39	0.879757	0.1746
657818733	WP_029536185.1	serine protease	15052.4	12404	23980.3	12295.3	12134.9	21542.9	0.893778	0.1451
657818695	WP_029536183.1	D-alanyl-D-alanine carboxypeptidase	6720.91	6415.77	6110.63	6774.96	8048.2	7028.45	1.13531	0.1975
657818681	WP_029536168.1	DUF3224 domain-containing protein	11811.2	5240.25	12567.2	9579.89	3421.7	13311.4	0.888389	0.602
657818660	WP_029536164.1	L-fuconate dehydratase	4105.97	3946.06	4265.89	4654.8	4129.8	5179.8	1.13367	0.1213
657818656	WP_029536158.1	5-(carboxyamino)imidazole ribonucleotide synthase	41683.5	35593.7	143758	44570.9	27479.7	167210	1.08246	0.5788
657818642	WP_029536157.1	dTDP-4-dehydrorhamnose reductase	10142.3	6185.7	9653.48	9990.23	6250.53	9102	0.975416	0.3595
657818636	WP_029536154.1	hypothetical protein	36393.2	38302	29858.5	41868.8	32886.5	28343.1	0.986081	0.893
657818628	WP_029536153.1	cation diffusion facilitator family transporter	18182	18377.7	19139.4	24282.5	19237.6	22094.9	1.17803	0.1622
657818621	WP_029536151.1	NADH-quinone oxidoreductase subunit D	296258	235943	248014	274144	238282	239110	0.963241	0.3087
657818615	WP_029536149.1	NADH-quinone oxidoreductase subunit NuoI	80696	69871.5	77272.6	102075	102426	102777	1.34866	0.0148
657818609	WP_029536147.1	zinc metalloprotease HtpX	6432.19	3914.31	2418.77	6997.21	2862.35	2281.88	0.951131	0.7003
657818600	WP_029536146.1	hypothetical protein	6075.42	10084.7	3227.51	11083.4	10182.3	4369.19	1.32223	0.2979
657818570	WP_029536144.1	MCE family protein	968.749	1020.68	2384.12	1035.87	891.029	2746.75	1.06862	0.5568
657818565	WP_029536137.1	30S ribosomal protein S17	44865.4	41868.9	35393.1	16362.8	17559	13862.5	0.391265	0.0066
657818564	WP_029536136.1	adenylate kinase	255757	211955	216936	326031	253845	243069	1.202	0.0703
657818552	WP_029536135.1	type I methionyl aminopeptidase	117564	111623	105682	127920	78059.9	110046	0.943727	0.6926
657818545	WP_029536133.1	tRNA pseudouridine(38-40) synthase TruA	21502.9	6557.44	2750.07	40558.5	11352.4	4096.84	1.81782	0.2614
657818419	WP_029536131.1	type VII secretion protein EccC	74093.4	80151.6	69091.4	59082.7	62760.3	60233.1	0.815255	0.0325
657818271	WP_029536107.1	mandelate racemase	2859.74	1501.11	1963.67	3419.06	1700.41	2241.99	1.16396	0.087
657818123	WP_029536069.1	hypothetical protein	10354.2	8891.82	7312.56	9673.13	11042.4	7096.11	1.04718	0.6808
657818070	WP_029536040.1	acetyl-CoA carboxylase biotin carboxyl carrier protein subunit	5290.94	6691.48	6430.51	8669.9	10503	10369.2	1.60442	0.0021
657817960	WP_029536027.1	transaldolase	3145.02	456.135	2915.77	2150.84	468.913	2267.44	0.749923	0.2073
657817893	WP_029535999.1	alpha/beta hydrolase	30937.1	31234.3	38745.9	27615.9	18535	25097.5	0.706008	0.0954
657817890	WP_029535981.1	N-acetyl-gamma-glutamyl-phosphate reductase	19142.6	36840.2	36473	18925.2	26846.9	36771.8	0.892793	0.4277
657817805	WP_029535980.1	DNA-3-methyladenine glycosylase	1476.86	2516.44	2132.53	1311.01	1735.54	2394.87	0.888274	0.5298
657817802	WP_029535972.1	hypothetical protein	14283.3	2017.76	5250.45	4345.93	592.57	2627.45	0.351063	0.2218
657817788	WP_029535971.1	hypothetical protein	38301.4	23953.7	24680	41237.6	22263.1	25834.2	1.0276	0.6129
657817786	WP_029535959.1	hypothetical protein	15168.3	15986.8	17211.2	27420.9	13452.9	16455.2	1.18531	0.5872
657817773	WP_029535957.1	gamma-glutamyltransferase	29771.3	28260.1	26749	34329.3	41336.4	37373.1	1.33331	0.0652
657817770	WP_029535954.1	XRE family transcriptional regulator	172314	138178	166195	96733.1	67299	81707.2	0.515516	0.0027
657817738	WP_029535953.1	TetR/AcrR family transcriptional regulator	54534	48256.2	51773.6	51161.7	39195.9	51832.7	0.919947	0.2611
657817735	WP_029535945.1	ParA family protein	15159.5	17055.7	12437.1	11928.2	12432.6	9662.94	0.76197	0.0238
657817705	WP_029535944.1	D-alanine--D-alanine ligase	28208.6	36318.5	42520.9	30356.8	38676.4	54924.5	1.15796	0.2377
657817672	WP_029535937.1	phosphoenolpyruvate--protein phosphotransferase	91011.5	91675.9	95820	111122	125804	134841	1.33486	0.0317
657817597	WP_029535929.1	hypothetical protein	782.479	456.417	4583.71	1128.1	314.108	10141.7	1.98947	0.4029
657817588	WP_029535918.1	deoxyribonuclease IV	34475.7	57522.8	42768.6	26022.1	50080	35464.4	0.827847	0.0022
657817583	WP_029535915.1	replicative DNA helicase	23436.7	8632.62	136318	14081.2	8999.08	150754	1.03234	0.8173
657817580	WP_029535914.1	alpha/beta hydrolase	11444.7	13273.4	11863.5	14834.5	19237.5	16360.5	1.37863	0.0251
657817567	WP_029535913.1	DUF262 domain-containing protein	18205.6	18228.1	9448.95	12727.1	13866.3	10245.7	0.802897	0.2592
657817564	WP_029535910.1	DUF1707 domain-containing protein	2446.48	4566.58	4292.53	892.955	2495.12	1921.24	0.469619	0.014
657817543	WP_029535909.1	hypothetical protein	32959	31424.4	18631.6	40465.1	37421.2	20391.3	1.18385	0.0978
657817486	WP_029535903.1	hypothetical protein	74126.3	63226.4	85031.7	170949	156828	194997	2.35077	0.0025
657817480	WP_029535890.1	hypothetical protein	6119.53	10664.7	696.373	6107.7	11654.1	385.327	1.03813	0.629
657817466	WP_029535888.1	hypothetical protein	7790.08	11903.3	5843.35	5807.42	9816.52	6520.32	0.867155	0.3376
657817445	WP_029535884.1	XRE family transcriptional regulator	37937.8	16351.1	30791.8	84444.7	33869.5	55101.7	2.03825	0.0782
657817240	WP_029535879.1	hypothetical protein	1086.67	8941.65	3104.72	932.125	7639.25	3987.14	0.956253	0.7902
657817219	WP_029535861.1	Ppx/GppA family phosphatase	8369.1	9905.38	185769	6959.85	10810.1	209006	1.11141	0.4366
657817208	WP_029535856.1	hypothetical protein	8154.32	11174.4	10504.2	7674.72	8223.8	9564.29	0.853514	0.1948
657817189	WP_029535853.1	putative succinyldiaminopimelate transaminase DapC	35227.9	23553.3	62951.5	29057.6	22486.6	46047.1	0.801685	0.2268
657817184	WP_029535848.1	hypothetical protein	3160.98	3680.65	4121.71	6614.48	4684.55	10566.2	1.99439	0.1471
657817179	WP_029535847.1	acyl-CoA dehydrogenase	146336	146233	149309	140741	122496	159720	0.95718	0.588
657817165	WP_029535846.1	acetyl/propionyl/methylcrotonyl-CoA carboxylase subunit alpha	231912	246990	216834	220111	217701	222521	0.949116	0.363
657817155	WP_029535842.1	aldo/keto reductase	140779	116431	115982	163647	101630	104125	0.989845	0.9264
657817090	WP_029535840.1	aldo/keto reductase	19201	21219.1	24406.2	21874.4	18816.3	27556.8	1.05278	0.5868
657817060	WP_029535825.1	NAD-dependent epimerase/dehydratase family protein	984.438	3530.07	6777.92	1196.08	2034.61	11457.2	1.30069	0.6013
657817052	WP_029535818.1	metallophosphoesterase	13222.8	6470.27	3979.51	11396.4	5106.32	3024.73	0.824899	0.0316
657817043	WP_029535816.1	iron-siderophore ABC transporter substrate-binding protein	8390.7	7324.64	7054.17	7852.56	6742.77	7848.09	0.985679	0.8322
657817027	WP_029535814.1	cytochrome P450	3060.05	12568.5	7479.43	3196.25	11469.5	7306.95	0.950867	0.4152
657816969	WP_029535810.1	TetR family transcriptional regulator	1863.83	1089.69	1080.87	1859.56	424.34	798.82	0.764111	0.2397
657816958	WP_029535800.1	class I SAM-dependent methyltransferase	2997.11	1871.91	4551.09	2724.21	2182.83	6383.99	1.19861	0.4251
657816905	WP_029535797.1	tripartite tricarboxylate transporter substrate binding protein	39664.8	39439.8	39982.4	39258.5	43891.9	41815.9	1.04937	0.2975
657816894	WP_029535785.1	NAD-dependent epimerase/dehydratase family protein	56534.6	71867.5	78467	48110.2	62690	70392.7	0.875882	0.0014
657816866	WP_029535782.1	alpha/beta hydrolase	12590.2	8232.84	15873.6	11762.4	8058.79	16405.6	0.987195	0.7285
657816863	WP_029535775.1	type I methionyl aminopeptidase	7264.23	8246.97	9229.71	7771.45	5492.48	10614.2	0.965127	0.8406
657816752	WP_029535774.1	glycosyltransferase	11106.3	13855.5	15083.4	10586.3	13213.9	15897	0.991312	0.8267
657816742	WP_029535748.1	chorismate synthase	61926.8	82318.1	65435.3	64237.3	81309.5	72326.5	1.03907	0.3554
657816726	WP_029535746.1	transcription antitermination factor NusB	26701.3	19991.9	29370.4	23800.1	15896.9	23505	0.83091	0.0381
657816714	WP_029535741.1	bifunctional phosphopantothenoylcysteine decarboxylase/phosphopantothenate--cysteine ligase CoaBC	38156.6	44540.7	51827.9	39071.7	49370	60195.5	1.1049	0.1604
657816704	WP_029535735.1	phenazine biosynthesis protein	36579.4	25252	34956	27682.6	18922.1	27090.4	0.761412	0.0093
657816696	WP_029535733.1	class I SAM-dependent methyltransferase	5835.28	8414.99	10871.4	5536.18	5989.66	10519.6	0.877547	0.2806
657816681	WP_029535731.1	SDR family NAD(P)-dependent oxidoreductase	3531.84	10657.7	8819.25	2668.63	11203.5	10593	1.0633	0.5892
657816649	WP_029535727.1	primosomal protein N'	8528.55	23212.2	68009.1	10294.6	20170.9	83954.9	1.14707	0.4813
657816632	WP_029535718.1	peptide ABC transporter substrate-binding protein	21803.3	25457.2	24951.5	25923.9	31287.7	34159.4	1.26532	0.0506
657816629	WP_029535715.1	proteasome ATPase	294759	319818	429595	284578	323900	424035	0.988833	0.4526
657816621	WP_029535714.1	aldo/keto reductase	41839.6	50082.7	44633.3	34344.3	49079.6	38306.2	0.891433	0.1319
657816591	WP_029535712.1	phosphatase PAP2 family protein	2687.38	2184.14	3292.3	2511.72	2521.58	2163.4	0.881535	0.5313
657816587	WP_029535709.1	Lrp/AsnC family transcriptional regulator	18677.9	12570.3	17138	20669.4	10882.6	16136.7	0.985585	0.856
657816554	WP_029535708.1	amidohydrolase	26751.9	17664.7	28169.3	25829.4	15604	30044.9	0.984741	0.7821
657816434	WP_029535699.1	universal stress protein	151976	112465	104619	157635	91729.3	104265	0.958188	0.5856
657816317	WP_029535672.1	long-chain fatty acid--CoA ligase	4666.77	3715.39	5618.16	6505.69	3580.67	9430.71	1.39404	0.2479
657816008	WP_029535641.1	dehydrogenase	31774.8	23229.4	24898.2	32368.2	23172.5	24132.6	0.997132	0.8636
657816005	WP_029535608.1	dynein regulation protein LC7	17797.2	2607.88	451.018	36540	7295.61	719.094	2.13629	0.2919
657815966	WP_029535607.1	HAMP domain-containing protein	21319.2	9248.27	25246.8	15781.9	7936.39	27659.1	0.920507	0.5856
657815954	WP_029535598.1	aldose epimerase	22779.2	21490.9	29202.3	21863.9	22301.2	37678.7	1.11394	0.4356
657815933	WP_029535596.1	glutamate--cysteine ligase	3538.42	1205.61	6932.49	2948.9	1082.45	5508.45	0.817007	0.2021
657815920	WP_029535591.1	XRE family transcriptional regulator	12217.9	20928.5	25293.4	10165.9	20640.3	28402	1.01315	0.8813
657815910	WP_029535588.1	HAD family hydrolase	85692.6	52995.7	59697	80957.5	59884.1	67627.3	1.05083	0.4947
657815905	WP_029535586.1	molybdenum cofactor biosynthesis protein MoaB	64369.3	55375.7	63964.5	57809.1	51931.3	66652.3	0.960172	0.464
657815877	WP_029535585.1	sulfonate ABC transporter substrate-binding protein	29392.5	36240.2	39309.7	30228.3	40225.8	41067.7	1.0627	0.1436
657815869	WP_029535580.1	AAA family ATPase	27093.9	126060	41444.4	29665.3	235672	45567.7	1.59767	0.388
657815864	WP_029535578.1	FUSC family protein	27563	31352.4	32656.2	26989	30844.7	31472.9	0.975266	0.0724
657815849	WP_029535577.1	thiamine phosphate synthase	77862.7	63191.6	52981.5	106745	74185.3	58315.2	1.233	0.1677
657815831	WP_029535574.1	4-hydroxy-tetrahydrodipicolinate synthase	260058	263074	277400	218171	237321	239096	0.867658	0.0186
657815808	WP_029535570.1	trehalose-phosphatase	298393	363581	359973	251019	311826	315457	0.85944	0.0019
657815776	WP_029535565.1	DUF2510 domain-containing protein	3873.48	3230.48	4397.86	3512.76	4005.69	4900.54	1.07974	0.4661
657815753	WP_029535561.1	antibiotic biosynthesis monooxygenase	55395.7	78970.4	67631.2	179760	198723	160798	2.66975	0.0074
657815750	WP_029535556.1	2-amino-4-hydroxy-6-hydroxymethyldihydropteridine diphosphokinase	34503.8	19266	25051.9	40694.8	25027.9	25502.3	1.15736	0.1545
657815702	WP_029535555.1	dihydropteroate synthase	18039	32569.6	21394.7	16004.5	19901.1	26322.4	0.864238	0.5894
657815692	WP_029535546.1	beta-N-acetylhexosaminidase	72020.2	59903.3	163289	75976.8	60670	184116	1.08655	0.3046
657815687	WP_029535544.1	nucleoside hydrolase	1532.33	722.759	6922.6	1705.44	1273.51	5605.92	0.935407	0.7619
657815653	WP_029535543.1	hypothetical protein	42575.9	18939	22573.8	62458.2	24804.8	26691.2	1.35516	0.1841
657815636	WP_029535537.1	glutamyl-tRNA amidotransferase	22646.8	35364	33865.6	22167.2	35891.7	31446.2	0.974189	0.4572
657815628	WP_029535534.1	2-isopropylmalate synthase	298449	227977	251644	241697	224530	236099	0.902652	0.2581
657815623	WP_029535532.1	ABC transporter ATP-binding protein	14621.2	13612.8	12146.7	14031.4	14863	9833.43	0.959068	0.6459
657815596	WP_029535531.1	ABC transporter substrate-binding protein	98102.9	97832.5	111285	82862.9	92766.6	110545	0.931494	0.2442
657815562	WP_029535524.1	prephenate dehydrogenase	9509.96	12849.5	11998.5	7868.72	10359.2	19490.9	1.09782	0.7594
657815528	WP_029535516.1	extracellular solute-binding protein	193044	142924	186784	126196	98424.6	110709	0.641471	0.0218
657815524	WP_029535508.1	1-deoxy-D-xylulose-5-phosphate synthase	3917.65	1995.01	7179.16	3932.72	2527.65	12125	1.41962	0.3624
657815521	WP_029535507.1	hypothetical protein	20211.3	11729.1	22275.1	39924.7	14928.6	18445.4	1.35199	0.4582
657815247	WP_029535506.1	ketoacyl-ACP synthase III	40058.1	56944.6	31437.7	38656.5	46069.2	31312.3	0.903437	0.347
657815217	WP_029535497.1	NAD kinase	52279.7	25755.7	37733.9	66420.6	29726.9	34727	1.13048	0.4183
657815212	WP_029535489.1	aldo/keto reductase	6346.9	15340.4	16023.8	7439.88	11690.2	15921.4	0.929471	0.5971
657815181	WP_029535488.1	MFS transporter	14061.9	26049.8	17392.1	11806	15272.7	6106.77	0.577101	0.1095
657815152	WP_029535481.1	cytochrome P450	3319.06	4595.88	2001.26	3644	5002.43	2524.91	1.12657	0.0185
657815132	WP_029535474.1	NAD(P)-dependent oxidoreductase	3171.22	3248.98	1920.14	2840.25	2048.71	2219.64	0.852315	0.4447
657815084	WP_029535468.1	transketolase	11494.8	11608.2	29828.2	10720.4	12030.6	36244.1	1.11456	0.4594
657815020	WP_029535456.1	hypothetical protein	1684.31	2980.19	4942.28	1472.9	2018.04	4709.52	0.853611	0.1979
657814974	WP_029535441.1	maleylpyruvate isomerase	11486.5	13283.8	12385.1	15095.5	12199.3	13647.4	1.10192	0.4499
657814948	WP_029535428.1	N-methyl-L-tryptophan oxidase	2245.72	1762.05	3421.39	3886.3	3595.13	4177.46	1.56934	0.0511
657814929	WP_029535418.1	UDP-galactopyranose mutase	39218.1	43552.4	43096.2	51912.8	50907.6	47354.9	1.19313	0.0813
657814878	WP_029535415.1	acyl-CoA dehydrogenase	36210.8	28563.4	25735.3	26693.8	21632.9	21177.3	0.767919	0.0394
657814813	WP_029535403.1	urease subunit gamma	41522.9	51751.2	38492.9	43131.1	45467.8	37424.7	0.956412	0.4955
657814785	WP_029535390.1	XRE family transcriptional regulator	21281.4	21180.3	26222.3	25031.7	19951.3	22020.1	0.975527	0.8317
657814711	WP_029535384.1	phenylacetate--CoA ligase family protein	7255.52	8051.29	8847.06	9185	9306.05	9063.94	1.14081	0.1506
657814709	WP_029535367.1	hypothetical protein	11535.6	3402.97	11882.4	7180.91	2297.7	9982.74	0.725603	0.1289
657814682	WP_029535366.1	oligoribonuclease	73823.9	66172.6	77856.4	106511	119899	133288	1.65111	0.0231
657814638	WP_029535359.1	hypothetical protein	18207.3	27303.8	5394.25	29686.2	32142.4	10729.7	1.42536	0.0775
657814632	WP_029535349.1	mechanosensitive ion channel family protein	6992.16	9813.36	69736	7935.7	10516	79609.6	1.13311	0.3311
657814617	WP_029535347.1	response regulator	13193.4	12805.9	13580.9	14650.8	14294.3	15007.2	1.11046	0.0002
657814583	WP_029535343.1	2'-5' RNA ligase family protein	8182.37	12561.9	8531.83	5085.99	10098.8	8572.46	0.811489	0.1947
657814578	WP_029535335.1	glutamate-5-semialdehyde dehydrogenase	160279	259837	193381	156825	274229	196342	1.02265	0.4683
657814556	WP_029535334.1	nicotinate-nucleotide adenylyltransferase	1557.26	403.392	3427.5	1476.62	273.8	3511.3	0.976537	0.5808
657814544	WP_029535330.1	barnase inhibitor	1775.56	6080.88	1878.41	2342.09	7334.17	2360.41	1.23645	0.0881
657814542	WP_029535328.1	heat-inducible transcriptional repressor HrcA	16839.4	17526.8	23754.9	12985.4	17074.3	22062.4	0.896785	0.1819
657814539	WP_029535327.1	16S rRNA (uracil(1498)-N(3))-methyltransferase	9904.1	13301.6	11602.8	10789	12707.4	11748.2	1.01253	0.7659
657814534	WP_029535326.1	histidine triad nucleotide-binding protein	17387.3	22226.5	16335.6	26660.3	26973.5	20401.6	1.32326	0.0662
657814531	WP_029535325.1	PhoH family protein	47886.5	51278.7	120028	46939.5	51321.4	130586	1.04404	0.4742
657814526	WP_029535324.1	HlyC/CorC family transporter	33069.4	27636.4	28486.2	47453.7	30922.5	30837.8	1.22448	0.2263
657814521	WP_029535323.1	hypothetical protein	2805.12	3578.74	1550.86	2238.5	2551.6	1829.42	0.834248	0.3702
657814519	WP_029535320.1	trans-aconitate 2-methyltransferase	1913.71	882.84	3221.24	1766.15	1138.64	3238.23	1.02081	0.7556
657814436	WP_029535318.1	TIGR02677 family protein	1394.93	4162.24	2193.09	1067.5	3156.78	1894.21	0.789456	0.1427
657814418	WP_029535299.1	TIGR02680 family protein	54444.3	38213.2	65691.1	58093.1	30872.1	66478.8	0.981657	0.7964
657814411	WP_029535295.1	alpha/beta hydrolase	65190.4	56490.6	44275.9	70260.7	46942.8	32767.3	0.903672	0.4155
657814385	WP_029535294.1	LLM class F420-dependent oxidoreductase	50198.9	44041.4	35699.8	52832.6	43253.3	38756.9	1.03773	0.3115
657814364	WP_029535288.1	homocysteine S-methyltransferase	13421	24614.9	25773.9	17942.9	35128.4	31311.5	1.32241	0.0658
657814361	WP_029535283.1	long-chain fatty acid--CoA ligase	56803.2	74139.5	90232.8	51806.6	71852.1	75005.6	0.89822	0.1972
657814330	WP_029535282.1	metallophosphoesterase	17495.6	2323.16	929.46	36138.2	6819.18	883.077	2.11297	0.3048
657814322	WP_029535274.1	DUF885 domain-containing protein	243834	237404	303892	226402	231878	294586	0.958906	0.0922
657814308	WP_029535272.1	hypothetical protein	5481.48	6487.47	8753.92	3491.73	5913.97	7525.82	0.817045	0.0908
657814300	WP_029535268.1	bifunctional 4-hydroxy-2-oxoglutarate aldolase/2-dehydro-3-deoxy-phosphogluconate aldolase	39583.1	39639.2	39695.3	67356.6	67705.2	68053.8	1.70803	< 0.0001
657814281	WP_029535266.1	glutamate ABC transporter substrate-binding protein	1.26906e+06	1.27951e+06	1.43714e+06	1.00033e+06	946489	1.08531e+06	0.760751	0.0062
657814262	WP_029535265.1	amino acid ABC transporter ATP-binding protein	203007	184276	255912	189366	151583	210506	0.857369	0.0803
657814254	WP_029535260.1	sulfurtransferase	68358.7	54501.5	45389.9	102544	58547.9	48758.6	1.24725	0.3056
657814238	WP_029535258.1	hypothetical protein	195600	218380	177821	149702	151890	127045	0.724294	0.0128
657814235	WP_029535254.1	cysteine desulfurase-like protein	16152.9	17597.8	16653.2	17511.9	21594.1	17481.3	1.12268	0.1701
657814223	WP_029535253.1	inositol monophosphatase	16331.8	19574.5	9229.89	17075.5	21359.2	9494.67	1.06188	0.1736
657814186	WP_029535251.1	DNA-binding response regulator	8746.11	8911.51	14299.8	7549.98	6063.78	9408.94	0.720419	0.1082
657814181	WP_029535242.1	Asp23/Gls24 family envelope stress response protein	233052	184750	237445	301359	317081	332804	1.45173	0.0336
657814178	WP_029535241.1	cell division protein ZapE	5358.38	5839.46	62648.5	6899.78	5006.16	74130.6	1.16508	0.3941
657814128	WP_029535240.1	ornithine--oxo-acid transaminase	142803	163352	141742	136916	147769	136935	0.941333	0.125
657814118	WP_029535226.1	Hsp20/alpha crystallin family protein	7654.45	4356.75	11384.7	9416.65	2967.74	8055.41	0.873648	0.5749
657814084	WP_029535224.1	hypothetical protein	7806.42	10612.7	8619.45	8283.51	11939.6	9336.09	1.09322	0.0799
657813997	WP_029535214.1	DNA polymerase I	190441	192166	213866	185737	210936	213152	1.02238	0.6019
657813976	WP_029535195.1	hypothetical protein	783.651	1953.6	1062.58	727.45	1753.84	1553.5	1.06183	0.7455
657813956	WP_029535190.1	class II fumarate hydratase	35908.3	40976.6	34326.7	38269.4	38981.2	37197.9	1.02911	0.557
657813946	WP_029535184.1	hypothetical protein	28252.5	17788.5	124968	27050	19697.5	141795	1.10253	0.4037
657813941	WP_029535182.1	DNA recombination protein RmuC	14274.7	10212.2	15327.6	20375.2	10642	17828.1	1.22682	0.2109
657813921	WP_029535181.1	exonuclease SbcCD subunit D	9294.45	12069.8	16939.9	9863.64	9038.23	21265.3	1.04864	0.7975
657813918	WP_029535177.1	hypothetical protein	37269.9	35845	31915.9	33883.3	26061.5	25519.8	0.81371	0.0717
657813915	WP_029535176.1	translational GTPase TypA	68622	65198.3	141689	54705.3	55282.6	141570	0.913064	0.1908
657813910	WP_029535175.1	ABC transporter family substrate-binding protein	24793.3	23377	26209.6	23479.6	17276	19203.4	0.806118	0.1126
657813902	WP_029535174.1	N-acetyl-1-D-myo-inositol-2-amino-2-deoxy-alpha-D-glucopyranoside deacetylase	34913.8	26455	25901.9	27336.1	21412.6	25185.5	0.847183	0.1567
657813850	WP_029535172.1	TIGR00730 family Rossman fold protein	16507.7	17440.1	13330.6	18915.9	15134.6	12218.1	0.978639	0.8341
657813814	WP_029535160.1	PHP domain-containing protein	6238.84	5742.94	4047.76	3347.05	4009.75	4748.59	0.755193	0.3421
657813811	WP_029535150.1	ESX secretion-associated protein EspG	48301	86264.4	183534	50064	73289.8	193984	0.997606	0.9738
657813713	WP_029535149.1	insulinase family protein	176481	230198	209268	163312	216269	217390	0.969194	0.4738
657813710	WP_029535128.1	ribonuclease PH	33608.3	35193.4	44963.6	32258.5	33827.4	43281.5	0.961342	0.0054
657813697	WP_029535127.1	carotenoid oxygenase	16439	8634.07	19557.3	21661.3	7455.68	20913	1.12098	0.4355
657813639	WP_029535124.1	FAA hydrolase family protein	31367.4	16507	10268.3	36745.7	18689.6	11312.6	1.148	0.1576
657813581	WP_029535106.1	hypothetical protein	1642.66	2037.79	765.34	1823.47	1574.18	864.199	0.958625	0.7907
657813567	WP_029535094.1	aromatic ring-hydroxylating dioxygenase subunit alpha	18083.3	2738.25	893.687	36803.4	7459.6	831.094	2.0766	0.3009
657813514	WP_029535090.1	hypothetical protein	223606	218554	276847	131344	149158	172789	0.630441	0.0129
657813500	WP_029535073.1	hypothetical protein	1433.09	2734.37	2563.39	1149.72	1229.53	2433.42	0.715017	0.2794
657813458	WP_029535069.1	VOC family protein	25495.5	46008.1	33741.2	38147	59917.4	49645.4	1.40349	0.0044
657813451	WP_029535059.1	DNA-directed RNA polymerase sigma-70 factor	8561.43	12774.7	9581.8	8351.53	16026.4	14509.9	1.25778	0.2211
657813424	WP_029535058.1	hypothetical protein	2.07637e+06	2.15345e+06	1.95701e+06	2.6486e+06	3.21781e+06	2.63176e+06	1.37359	0.0358
657813405	WP_029535051.1	esterase-like activity of phytase family protein	50994.9	66999.5	70399.7	42751.5	63528.2	58225.1	0.873195	0.087
657813388	WP_029535042.1	3' terminal RNA ribose 2'-O-methyltransferase Hen1	13424.3	15765.4	14594.9	14658	20810.8	31260.1	1.52403	0.2411
657813374	WP_029535035.1	aconitate hydratase AcnA	2.29448e+06	2.62618e+06	1.95774e+06	2.34731e+06	2.69388e+06	2.0317e+06	1.02828	0.0092
657813360	WP_029535031.1	hypothetical protein	2354.87	3310.7	1825.8	661.344	1462.51	701.695	0.377174	0.0195
657813354	WP_029535028.1	DUF3830 family protein	34162.9	26693	48054.6	35993.5	27936.6	49959.2	1.04571	0.0155
657813344	WP_029535026.1	maleate cis-trans isomerase	64782.2	47262.3	41270.6	58194.3	45277.9	41347.5	0.944589	0.2872
657813330	WP_029535024.1	hypothetical protein	8135.24	7395.25	7598.39	8591.71	9010.59	8105.86	1.11152	0.1508
657813286	WP_029535022.1	hypothetical protein	15490.8	10183	71627.9	18075.1	10523.7	83427.8	1.15133	0.2965
657813263	WP_029535010.1	MSMEG_4193 family putative phosphomutase	31414.9	26393.3	26624.8	28675.8	26991.8	26298.4	0.970782	0.4954
657813209	WP_029535003.1	protease	155320	169138	182956	169926	180657	191388	1.06811	0.0231
657813191	WP_029534987.1	SDR family NAD(P)-dependent oxidoreductase	4796.91	8264.7	7511.49	5965.6	6907.19	7164.31	0.973946	0.8304
657813188	WP_029534983.1	VOC family protein	742.032	2859.23	2033.34	415.621	2091.49	1779.14	0.760703	0.1074
657813112	WP_029534982.1	acyl-CoA dehydrogenase	385439	374120	349113	228526	203527	189441	0.560576	0.0007
657813088	WP_029534964.1	ergothioneine biosynthesis protein EgtC	45572.7	44464.9	20357.7	58840.5	45713.2	24386.1	1.16798	0.2309
657812985	WP_029534956.1	DUF4011 domain-containing protein	22934.1	14918.2	30559.2	28441.3	30795.5	75666.3	1.97194	0.2025
657812972	WP_029534936.1	PucR family transcriptional regulator	17884.2	18864.6	18374.4	14825.6	14325.9	15325.3	0.806862	0.0189
657812969	WP_029534933.1	YbaB/EbfC family DNA-binding protein	5344.07	4224.46	3973.42	4478.69	2623.77	6875.25	1.03218	0.9265
657812934	WP_029534932.1	glycine cleavage system aminomethyltransferase GcvT	62685.1	63301.3	58727.3	61670.7	68016.6	62857.9	1.0424	0.288
657812911	WP_029534925.1	imidazole glycerol phosphate synthase subunit HisH	18276.3	25944.1	13847.2	18240	24462	14536.5	0.985722	0.7072
657812898	WP_029534920.1	ATP-binding cassette domain-containing protein	10133.8	6174.38	11571.6	9430.32	6306.7	15631.7	1.12514	0.5114
657812887	WP_029534917.1	GntR family transcriptional regulator	14454.2	11228.9	15557.3	22426.8	15858.8	20027.9	1.41399	0.038
657812884	WP_029534914.1	hypothetical protein	4019.43	3269.43	7849.48	2633.43	3002.53	6763.25	0.81906	0.1121
657812874	WP_029534913.1	hypothetical protein	13488	11430.1	42006.3	13369.5	15793.9	31135.9	0.901006	0.6735
657812852	WP_029534911.1	cell division protein SepF	9507.82	15099.5	10549.4	7671.08	15499.6	11656.4	0.990625	0.9128
657812847	WP_029534906.1	penicillin-binding protein 2	42079.8	60659.2	88821.6	33540.1	37205.3	59972.5	0.682383	0.0792
657812790	WP_029534905.1	transglutaminase domain-containing protein	5525.32	5796.52	6388.5	10355.9	6539.29	7591.5	1.38262	0.2227
657812779	WP_029534892.1	VOC family protein	60959.8	44611.8	35124.5	72079.8	48257.3	40508.7	1.14322	0.0969
657812725	WP_029534889.1	bifunctional cobalt-precorrin-7 (C(5))-methyltransferase/cobalt-precorrin-6B (C(15))-methyltransferase	154191	161548	163423	171500	154376	143212	0.978974	0.7889
657812722	WP_029534879.1	23S rRNA (adenine(2503)-C(2))-methyltransferase RlmN	21663.8	10129.9	15348.4	40629.6	14967.8	12005.3	1.43402	0.4051
657812659	WP_029534878.1	metal-dependent transcriptional regulator	6860.97	7779.01	5856.66	5409.76	5829.17	5579.31	0.820536	0.1319
657812633	WP_029534860.1	IclR family transcriptional regulator	14955.2	11847.2	17151.5	17545.5	20738.6	29485.1	1.54183	0.1085
657812626	WP_029534855.1	hypothetical protein	738.714	1339.04	1150.16	803.726	1090.05	708.718	0.806247	0.2933
657812616	WP_029534853.1	cysteine desulfurase	7990.02	9312.55	9027.62	6903.46	9603.19	9137.2	0.973934	0.6494
657812548	WP_029534851.1	DegV family protein	4436.78	39976.7	4596.82	3643.14	28313.8	3956.18	0.732767	0.3541
657812547	WP_029534831.1	NUDIX hydrolase	25683	18705.3	18208.6	30071.7	16158.3	15038.2	0.978774	0.8718
657812542	WP_029534830.1	ectoine/hydroxyectoine ABC transporter substrate-binding protein EhuB	5960.16	6105.55	5814.78	9489.87	4560.47	5958.31	1.11902	0.6813
657812514	WP_029534829.1	F0F1 ATP synthase subunit delta	555712	509522	623095	484886	522847	606464	0.956092	0.4213
657812511	WP_029534821.1	HAMP domain-containing protein	35709.9	20372.5	26133.8	46234.5	28533.2	21064.1	1.16561	0.4484
657812508	WP_029534820.1	DUF742 domain-containing protein	115.906	450.584	5060.99	58.6904	453.578	9062.73	1.70147	0.4305
657812371	WP_029534819.1	patatin-like phospholipase family protein	16140.7	12819.4	19903	12189.9	11251.9	10271.2	0.689947	0.1692
498383057	WP_029534799.1	RNA methyltransferase	42656.6	73960.1	175362	51503.4	76417.6	191917	1.09542	0.1503
498383052	WP_010697213.1	HAD-IIA family hydrolase	60237.4	15527.2	13016.8	68031.1	19068.1	11670.8	1.11251	0.3345
498383044	WP_010697208.1	TlyA family rRNA (cytidine-2'-O)-methyltransferase	65678.1	880.41	11476.5	56666.4	1652.54	13768	0.923777	0.6319
498383042	WP_010697200.1	copper transporter	71937.8	89566.9	80941.3	59853.6	83727.2	70259.8	0.882014	0.0372
498383025	WP_010697198.1	CTP synthase	94075.1	82240.5	90002.9	80011.9	69464.4	83657.7	0.875395	0.0436
498383020	WP_010697181.1	segregation/condensation protein A	8171.7	8404.39	7939.01	13102.3	13345	13223.6	1.61822	0.0005
498383014	WP_010697176.1	rRNA pseudouridine synthase	16371.4	15002.3	16310.8	19620.1	13231.1	17719.7	1.06053	0.5791
498383013	WP_010697170.1	1-acyl-sn-glycerol-3-phosphate acyltransferase	4003.29	3509.3	2478.47	6005.21	6212.43	6108.82	1.83429	0.0276
498383012	WP_010697169.1	ribosome biogenesis GTPase Der	29628.1	68619.2	48154.5	36265.9	75396.9	42210.4	1.05103	0.6147
498383008	WP_010697168.1	DNA-binding response regulator	22986.3	18927.5	26608.4	16221.2	17686.7	26850.6	0.886699	0.3487
498382994	WP_010697164.1	S9 family peptidase	54787.5	44375.4	35927.1	79980.6	47675.5	36232.6	1.21318	0.3457
498382992	WP_010697150.1	DeoR/GlpR transcriptional regulator	5805.67	10978.1	21656.1	5252.03	7922.14	18571	0.825841	0.1171
498382990	WP_010697148.1	HAD family phosphatase	13027.5	15587.7	26744	11455.1	15066.8	29806.1	1.0175	0.8393
498382988	WP_010697146.1	2-hydroxyacid dehydrogenase	77714.2	84246.7	79798.1	56812.7	59237.1	55101	0.70794	0.0031
498382985	WP_010697144.1	carbohydrate kinase	41411.1	47076.9	38463	53604.3	43740.9	39864.8	1.08081	0.5343
498382983	WP_010697141.1	ribose-5-phosphate isomerase	28980.3	29807.8	23892.1	27691.2	29810	24630.3	0.993363	0.7867
498382979	WP_010697139.1	fuculose phosphate aldolase	4934.43	6977.9	10936.5	5579.71	8100.8	11799.8	1.11517	0.0239
498382974	WP_010697135.1	CYTH domain-containing protein	13738.3	4295.73	7892.6	14109.5	4568.7	8841.72	1.06145	0.1281
498382969	WP_010697130.1	GNAT family N-acetyltransferase	3638.46	4941.1	4137.06	3400.64	4280.95	5458.67	1.03331	0.8365
498382967	WP_010697125.1	M20/M25/M40 family metallo-hydrolase	30324.9	39475	38702.4	33327.2	37032.7	38009.5	0.998776	0.9805
498382958	WP_010697123.1	DUF1177 domain-containing protein	36470.4	24770.1	32628.2	54749.2	25796.1	31420.6	1.19279	0.4305
498382931	WP_010697114.1	GNAT family N-acetyltransferase	10598.3	9179.31	9848.99	9278.28	8667.23	7634.5	0.863412	0.1111
498382927	WP_010697087.1	potassium transporter TrkA	14135.1	9212.47	7213.33	11089.6	9597.56	6503.97	0.889737	0.3825
498382925	WP_010697083.1	deferrochelatase/peroxidase EfeB	43577.7	27736.1	54392.8	50362.7	29325	48976	1.02352	0.8066
498382891	WP_010697081.1	peptidase M75 family protein	149891	165330	143986	115811	149067	140199	0.882121	0.1765
498382885	WP_010697047.1	histidine phosphatase family protein	13716.5	12298.1	12944.2	16221.2	11683.9	13037.5	1.05092	0.5562
498382875	WP_010697041.1	GNAT family N-acetyltransferase	277.146		226.358	91.4044	875.677	3.03562	1.28449	0.8276
498382872	WP_010697031.1	carbon monoxide dehydrogenase	35607	39509.2	64538.9	36346.6	46149.7	76431.3	1.138	0.1843
498382844	WP_010697028.1	alpha/beta hydrolase	20112.2	19650.1	27367.6	17732.4	21078.9	27026.3	0.980749	0.7332
498382833	WP_010697000.1	arsenate reductase family protein	18291.9	26496	9188.32	21226.2	34254.6	12810.5	1.26521	0.0869
498382817	WP_010696989.1	ATP-dependent Clp protease ATP-binding subunit	353949	341267	347608	319787	326509	249098	0.858625	0.1917
498382811	WP_010696973.1	DNA helicase RecQ	12227.7	15150.2	21970.3	13945.8	15970.9	25844	1.12994	0.1423
498382809	WP_010696967.1	glutamine synthetase	102318	70563.2	67897.1	81669.7	68331.5	68297.7	0.906639	0.3752
498382806	WP_010696965.1	TetR/AcrR family transcriptional regulator	3264.42	5659.04	5210.26	2698.25	3143.05	3204.43	0.640011	0.1009
498382802	WP_010696962.1	acyl-CoA carboxylase subunit beta	48062.3	45714.6	144444	48395.5	42171.5	175030	1.11492	0.4867
498382768	WP_010696958.1	acetyl/propionyl/methylcrotonyl-CoA carboxylase subunit alpha	161880	140565	209238	138086	137423	218186	0.964847	0.5945
498382755	WP_010696924.1	amidohydrolase	8714.11	10942.8	9126.03	6015.22	12082.3	6145.81	0.842284	0.3728
498382754	WP_010696911.1	hypothetical protein	5252.82	2312.37	6307.99	5319.65	3173.2	5598.72	1.01574	0.8872
498382744	WP_010696910.1	aspartate aminotransferase family protein	76289.9	79137.9	66401.3	75078.7	83234.3	74384.1	1.04899	0.307
498382710	WP_010696900.1	LLM class flavin-dependent oxidoreductase	51580.4	50970.7	41052.5	57916.9	51734.2	37628.2	1.0256	0.707
498382661	WP_010696866.1	pyrroloquinoline quinone biosynthesis protein PqqE	19410.3	13472.8	4178.83	38587.7	21337.9	6370.58	1.7888	0.1902
498382651	WP_010696817.1	transcriptional repressor LexA	618.723	1295.98	8567.49	472.828	1181.32	8427.66	0.961803	0.0051
498382649	WP_010696807.1	universal stress protein	3591.88	6684.02	7205.68	3507.47	5249.14	11428.9	1.15467	0.6501
498382647	WP_010696805.1	(2Fe-2S)-binding protein	1968.17	2878.91	5376.56	1978.66	1873.45	3604.09	0.72931	0.2159
498382639	WP_010696803.1	xanthine dehydrogenase family protein subunit M	11139.5	5673.61	4366.58	7272.14	4819.81	3666.96	0.744056	0.2218
498382635	WP_010696795.1	ATP-grasp domain-containing protein	613493	615448	592525	567032	589033	563961	0.944309	0.0336
498382569	WP_010696791.1	DUF899 domain-containing protein	13457.4	14109.8	13818	12097	13580.9	17551.4	1.04456	0.7344
498382558	WP_010696725.1	universal stress protein	19262.4	10720.6	13122	16207.3	12198.8	15052	1.00819	0.9478
498382552	WP_010696714.1	hydrogenase accessory protein HypB	23567	33380.3	19416.9	19348.5	27498	18256.2	0.85253	0.1131
498382544	WP_010696708.1	hydrogenase formation protein HypD	109687	164010	88278.8	107093	134191	76740.5	0.878579	0.209
498382533	WP_010696700.1	SIS domain-containing protein	29823.3	56939.3	54541.7	32405.6	50979.7	47273	0.924659	0.3694
498382532	WP_010696689.1	NifU family protein	2764.93	2950.8	4142.85	2801.81	2264.51	3847.56	0.904174	0.2709
498382531	WP_010696688.1	hydrogenase	90984.9	182793	76346.3	65573.8	151029	62494.5	0.797139	0.0457
498382366	WP_010696687.1	hydrogenase expression protein HypE	1469.63	5390.15	7625.6	1320.79	4209.45	7023.33	0.866637	0.1638
498382365	WP_010696522.1	TetR family transcriptional regulator	3214.57	1638.03	3144.91	3026.97	857.558	3532.96	0.927474	0.6244
498382353	WP_010696521.1	SDR family NAD(P)-dependent oxidoreductase	21938.8	15420.4	19427.3	21280.9	16984.4	22022.9	1.06167	0.348
498382347	WP_010696509.1	cold-shock protein	18979.3	24150.8	18355.7	27018.8	24809.1	18820.1	1.14901	0.3453
498382317	WP_010696503.1	NADP-dependent oxidoreductase	15342.5	9426.88	22639.5	16058.2	10099.8	22059.7	1.01706	0.5906
498382313	WP_010696473.1	transcription initiation protein	9159.69	7339.9	6638.87	8180.52	7799.47	7886.52	1.03146	0.7454
498382287	WP_010696469.1	catalase/peroxidase HPI	358409	386441	469317	336088	378834	446600	0.956642	0.0717
498382259	WP_010696443.1	membrane protein	30382.6	16055.6	26194.6	22189.3	10299.7	17761.3	0.691839	0.0129
498382246	WP_010696415.1	GntR family transcriptional regulator	2747.1	4180.44	5441.64	2503.59	3073.9	5334.02	0.882152	0.2605
498382236	WP_010696402.1	thioesterase	5290.42	4582.7	5881.57	4062.76	5090.56	6268.79	0.97889	0.8612
498382232	WP_010696392.1	GNAT family N-acetyltransferase	7950.95	3491.39	4293.19	5604.63	3527.32	5047.7	0.901122	0.6356
498382231	WP_010696388.1	hypothetical protein	33650.1	19906.9	15698.1	55735.5	29253.9	20354.5	1.5211	0.1471
498382214	WP_010696387.1	aminotransferase class I/II-fold pyridoxal phosphate-dependent enzyme	50151.1	13766.4	20680.8	37851.1	12800.3	16939.4	0.798962	0.2384
498382212	WP_010696370.1	phosphonopyruvate decarboxylase	14172.6	13099	13037.9	15727.9	14548.8	16907	1.17053	0.101
498382210	WP_010696368.1	pyridoxal phosphate-dependent aminotransferase	2880.42	2742.09	8101.88	3327.43	3645.67	6976.52	1.01641	0.9139
498382203	WP_010696366.1	NAD-dependent succinate-semialdehyde dehydrogenase	39402.6	56545.5	65102.9	38018.1	68467.6	73453.6	1.11728	0.2542
498382202	WP_010696359.1	tryptophan synthase subunit beta	3224.18	4045.87	3635.03	5323.14	6204.89	5764.01	1.58569	< 0.0001
498382195	WP_010696358.1	tryptophan synthase subunit alpha	3477.72	4726.57	7144.86	3663.49	5169.25	7529.67	1.06601	0.0492
498382193	WP_010696351.1	beta-ketoacyl synthase-like protein	15536.3	12585.6	17660.9	14455.4	9666.54	13355.7	0.818598	0.0974
498382181	WP_010696349.1	phenylacetate--CoA ligase family protein	62817	62754.5	62879.5	40920	40136.6	41703.4	0.651416	0.0004
498382174	WP_010696337.1	GntR family transcriptional regulator	11133.3	2990.14	17838.5	6875.09	3826.19	18016.1	0.898488	0.5687
498382136	WP_010696330.1	amidohydrolase	12121.8	8687.3	14735.5	10586.4	7865	16703.4	0.989036	0.9144
498382134	WP_010696292.1	aminopeptidase P family protein	4773.17	5395.64	14909.6	4314.12	4451.46	11225.9	0.797158	0.2333
498382133	WP_010696290.1	GntR family transcriptional regulator	10315.8	7890.2	2104.18	9308.28	7592.32	2123.54	0.936679	0.2934
498382123	WP_010696289.1	diaminopropionate ammonia-lyase	10504.8	10819.4	17724.1	14137.9	11360.8	27302.2	1.35219	0.226
498382103	WP_010696279.1	GntR family transcriptional regulator	1978.72	6749.83	7238.44	1719.68	6119.82	11520.9	1.21253	0.5482
498382100	WP_010696259.1	urease accessory protein	6269.63	4984.63	6412.73	6248.03	5384.39	6566.38	1.0301	0.284
498382099	WP_010696256.1	urease accessory protein UreF	12817.9	3997.12	5577.96	11389.8	4299.55	8659.36	1.08734	0.6688
498382080	WP_010696255.1	urease subunit alpha	174578	161819	187338	98595.2	127747	158788	0.735352	0.091
498382078	WP_010696236.1	GntR family transcriptional regulator	649.19	1358.24	1689.91	786.31	826.178	2773.34	1.18621	0.6728
498382077	WP_010696234.1	SDR family NAD(P)-dependent oxidoreductase	1686.68	1961.23	3862.22	1475	921.865	4491.79	0.917248	0.7091
498382074	WP_010696233.1	hypothetical protein	18760.8	24649.1	42350.4	10254.7	13947.2	28748.9	0.617429	0.0177
498382067	WP_010696230.1	GMC family oxidoreductase	8296.7	8551.24	7366.07	10890.6	6603.97	7969.38	1.05162	0.7813
498382066	WP_010696223.1	alpha/beta hydrolase	9248.45	9427.15	10922.7	10307.9	7979.46	13333.1	1.06832	0.6114
498382059	WP_010696222.1	molecular chaperone HtpG	99395.2	108854	132327	119875	109869	156842	1.13509	0.1688
498382056	WP_010696215.1	LamB/YcsF family protein	12197.5	7944.06	7691.74	12361.1	7989.12	7939.24	1.01639	0.1224
498382033	WP_010696212.1	aminotransferase class I/II-fold pyridoxal phosphate-dependent enzyme	22676.2	9305.78	117385	42573.4	19542.8	140439	1.3561	0.0442
498382027	WP_010696189.1	aldo/keto reductase	3174.66	876.126	11479.9	2636.29	741.132	11112	0.932954	0.0972
498382022	WP_010696183.1	hypothetical protein	12718.7	18083.9	13675.4	10934.3	19011.3	14657.4	1.00281	0.9678
498381989	WP_010696178.1	GntR family transcriptional regulator	5811.84	3495.29	10209.8	5515.43	3437.38	9998.4	0.971015	0.114
498381987	WP_010696145.1	hypothetical protein	44078.8	76114.9	187788	48839.7	69356.8	198339	1.02777	0.6316
498381985	WP_010696143.1	aminotransferase class I/II-fold pyridoxal phosphate-dependent enzyme	2833.39	10584.7	32524.8	3417.21	8488.9	33455.7	0.987353	0.8582
498381981	WP_010696141.1	aminodeoxychorismate synthase component I	3875.18	3129.09	2651.36	4813.9	2737.77	2096.06	0.999181	0.9961
498381980	WP_010696137.1	hypothetical protein	13753.3	6758.24	11615.9	14520.3	5765.67	12181.1	1.01057	0.8575
498381975	WP_010696136.1	N-acetyltransferase	3453.26	2616.15	4647.52	3435	2629.07	4119.39	0.950223	0.4173
498381963	WP_010696131.1	3-deoxy-7-phosphoheptulonate synthase	25381.4	21916.8	28846	27068.1	24912.8	29223.4	1.06645	0.1554
498381955	WP_010696119.1	SAM-dependent methyltransferase	207.792	643.362	1890.21	224.436	415.033	1155.98	0.654948	0.2899
498381951	WP_010696111.1	alanine racemase	5388.3	10571	13403.9	5522.49	15872.6	14128	1.20978	0.3356
498381922	WP_010696107.1	putative hydro-lyase	3506.07	6346.61	4451.08	3947.5	10052.4	4995.78	1.32802	0.2818
498381896	WP_010696078.1	long-chain fatty acid--CoA ligase	44057.3	74201.2	155844	66645.5	77401.1	166170	1.13175	0.1674
498381892	WP_010696052.1	dihydroxy-acid dehydratase	119767	140825	127987	114152	162251	128040	1.04083	0.5865
498381883	WP_010696048.1	iron-siderophore ABC transporter substrate-binding protein	98557.8	128704	129305	81664.3	99708.2	119204	0.842973	0.0776
498381882	WP_010696039.1	bifunctional hydroxymethylpyrimidine kinase/phosphomethylpyrimidine kinase	21873.9	21920.3	122151	27761.8	25019.6	91095.2	0.867013	0.5988
498381878	WP_010696038.1	thiaminase II	24899.8	26617.7	27548.6	20447	23501.9	28517	0.916522	0.3097
498381877	WP_010696034.1	hypothetical protein	9385.63	8128.91	13382.2	12609.3	8538.38	15847.3	1.19738	0.1368
498381875	WP_010696033.1	hypothetical protein	139390	164149	175551	147567	163636	199275	1.06552	0.278
498381861	WP_010696031.1	non-ribosomal peptide synthetase	44502.9	55251.7	155208	21022.9	46076.4	78570.7	0.57134	0.2179
498381859	WP_010696017.1	maleylpyruvate isomerase family mycothiol-dependent enzyme	16145.6	16246.7	10437.4	19134.5	23528.5	10451.1	1.24012	0.2457
498381854	WP_010696015.1	PIG-L family deacetylase	59011	56328.3	54397.1	50589.6	52699.1	41071	0.850493	0.0943
498381853	WP_010696010.1	nucleotide exchange factor GrpE	4105.61	316.738	3555.31	3886.74	410.536	5137.74	1.18268	0.4742
498381771	WP_010696009.1	Hsp70 family protein	11148	54844.9	101762	16978.2	49711.5	153698	1.31375	0.4213
498381767	WP_010695927.1	energy-dependent translational throttle protein EttA	506236	452005	446097	403545	361705	339512	0.786678	0.0024
498381765	WP_010695923.1	NAD-glutamate dehydrogenase	294289	294189	426604	272337	275984	429002	0.962802	0.2383
498381743	WP_010695921.1	acyl-CoA thioesterase	10554	10072.7	14117.2	8885.6	10490.6	11943.1	0.901432	0.2868
498381729	WP_010695899.1	DUF3459 domain-containing protein	3802.75	4948.55	5890.69	4006.91	5245.94	7811.39	1.16543	0.2844
498381725	WP_010695885.1	DUF5130 family protein	55325.5	79826.2	78406.8	53513.4	88188.8	78257.3	1.02997	0.5682
498381723	WP_010695881.1	aminopeptidase N	737039	745704	754370	755431	641299	758466	0.963383	0.5542
498381719	WP_010695879.1	DSBA oxidoreductase	66345	102380	93842.4	80661	150599	117386	1.32784	0.1051
498381707	WP_010695875.1	hypothetical protein	1887.59	2057.38	5488.76	2435.23	1533.53	6345.54	1.09334	0.5555
498381695	WP_010695863.1	ribose-5-phosphate isomerase	245356	257688	233023	390842	350125	370483	1.50998	0.017
498381689	WP_010695851.1	GNAT family N-acetyltransferase	95929.7	79816.3	131378	91275.5	67635.6	105912	0.862268	0.1464
498381679	WP_010695845.1	hypothetical protein	82514.1	53584.9	50352.5	95324.9	54861.2	49369	1.07028	0.4141
498381675	WP_010695835.1	trigger factor	241137	234462	227787	310262	308336	306410	1.31508	0.0014
498381673	WP_010695831.1	ATP-dependent Clp protease proteolytic subunit	379010	267216	321992	374079	247045	309093	0.960751	0.1025
498381669	WP_010695829.1	ATP-dependent Clp protease ATP-binding subunit ClpX	81503.6	118650	138220	76001.6	100133	110416	0.846849	0.1162
498381664	WP_010695825.1	esterase	947.651	1273.65	1310.56	448.801	935.076	805.254	0.619823	0.0145
498381662	WP_010695820.1	hypothetical protein	3484.99	7708.72	2975.73	4260.54	6789.48	2255.67	0.939042	0.6442
498381659	WP_010695818.1	hypothetical protein	84062.9	127785	267274	70296.1	119091	210253	0.83411	0.2262
498381655	WP_010695815.1	valine--tRNA ligase	142292	167161	160668	111366	132946	122471	0.780187	0.0037
498381648	WP_010695811.1	bifunctional folylpolyglutamate synthase/dihydrofolate synthase	113617	135885	115904	124340	147094	133425	1.10797	0.0266
498381636	WP_010695804.1	alcohol dehydrogenase	13670.6	15068.6	19376.1	11653.1	13286	17862.3	0.889558	0.0067
498381631	WP_010695792.1	ribonuclease E/G	151780	207470	127440	140570	169142	115597	0.87388	0.1492
498381624	WP_010695787.1	para-nitrobenzyl esterase	9145.22	9038.92	17031.8	10682	9439.08	23961.8	1.25179	0.2799
498381621	WP_010695780.1	50S ribosomal protein L21	149826	121901	172213	43797.9	33106.1	51997.5	0.290358	0.0074
498381617	WP_010695777.1	50S ribosomal protein L27	31853.4	46846.6	65329.5	13025.8	25431.4	24042.3	0.433935	0.0619
498381604	WP_010695773.1	glutamate 5-kinase	14990.9	17601	12725.1	12555.9	16205.8	12536.3	0.911312	0.175
498381600	WP_010695760.1	ATP-dependent DNA helicase RecQ	25893.5	41690	47655.7	22262.7	33134.7	48870.5	0.904796	0.3242
498381598	WP_010695756.1	ferredoxin	8691.89	4384.21	16364.4	8704.38	3874.39	17236.9	1.01274	0.7857
498381597	WP_010695754.1	ribosome silencing factor	52537.5	42701.6	67817.5	53597.9	49350.4	85009.1	1.15271	0.2213
498381592	WP_010695753.1	histidine phosphatase family protein	5346.07	3827.61	9939.13	4412.4	8937.31	7622.84	1.0973	0.8112
498381590	WP_010695748.1	threonine synthase	58369.7	58911.5	53025.8	51385.7	57779.8	46681.4	0.915094	0.1215
498381583	WP_010695746.1	hypothetical protein	22812	25303	30788.2	20716.2	24837	27546.6	0.926448	0.1382
498381581	WP_010695739.1	glyoxalase/bleomycin resistance/dioxygenase family protein	32226.1	12106.9	26897.2	98845	15310.9	31701	2.04768	0.3557
498381578	WP_010695737.1	elongation factor 4	50876.9	80562.9	55007.3	38757.2	56249.8	41262.3	0.730874	0.0485
498381571	WP_010695734.1	XRE family transcriptional regulator	31531.4	46983.1	37667.8	33811.3	33440.7	37494.5	0.90157	0.5193
498381570	WP_010695727.1	2-nitropropane dioxygenase	18338.8	14141.7	12729.9	17340.8	14445	17875.6	1.09845	0.5105
498381565	WP_010695726.1	SAM-dependent methyltransferase	24379.3	28890.2	28330	19919.3	19850.4	22354.6	0.761333	0.0405
498381562	WP_010695721.1	methylmalonate-semialdehyde dehydrogenase (CoA acylating)	569631	588090	518841	683633	673396	609146	1.17274	0.0083
498381552	WP_010695718.1	3-hydroxyisobutyrate dehydrogenase	125462	86683.6	107845	136649	89351.9	111490	1.05469	0.1625
498381546	WP_010695708.1	type VII secretion system-associated protein	14375.8	25283.5	29482.4	8536.04	18383.2	29904.6	0.821847	0.2141
498381543	WP_010695702.1	sulfate adenylyltransferase	71460.8	66265.1	54267	97294.8	62630.3	73374.3	1.21515	0.2625
498381540	WP_010695699.1	sulfate adenylyltransferase subunit 2	14989	6257.2	102911	16901.4	7962.75	127272	1.22535	0.3405
498381534	WP_010695696.1	phosphoadenylyl-sulfate reductase	12866.3	3848.37	9486.77	8604.43	3539.94	8030.31	0.769983	0.2292
498381519	WP_010695690.1	coproporphyrinogen III oxidase	935.479	2463.47	3008.82	657.615	2159.52	3601.46	1.00169	0.9913
498381515	WP_010695675.1	rRNA maturation RNase YbeY	32874.7	26356.6	28129.8	33679.8	28327.6	29064.9	1.04248	0.0786
498381501	WP_010695671.1	hypothetical protein	28496.1	25533.4	12842.9	26515.1	24836.5	11101.8	0.933919	0.0647
498381499	WP_010695657.1	isoprenyl transferase	13809.6	12677.8	12566.8	6210.57	9110.53	12001.2	0.6996	0.195
498381487	WP_010695655.1	hypothetical protein	35003.8	14546	18635.6	48797	18945.2	16226.2	1.23147	0.3791
498381484	WP_010695643.1	transcriptional regulator	4420.81	5064.28	6367.47	4137.62	3322.07	4872.96	0.77796	0.1213
498381475	WP_010695640.1	glycine--tRNA ligase	359417	346962	304833	286380	266055	263495	0.806884	0.0328
498381467	WP_010695631.1	serpin family protein	6957.97	7543.18	18202.9	4183.73	5593.22	14323.7	0.736931	0.0359
498381465	WP_010695623.1	RNA polymerase sigma factor SigJ	8591.09	11486.6	13483.2	7872.87	11605.5	17131.8	1.09086	0.5268
498381463	WP_010695621.1	DNA primase	16780.3	13376.3	13610.9	13732	12925.3	16580.2	0.987893	0.9285
498381454	WP_010695619.1	hypothetical protein	25786.4	17653.2	25655.4	29170.2	22549.4	31570.5	1.20545	0.0233
498381447	WP_010695610.1	NADP-dependent oxidoreductase	7891.86	8689.22	8290.54	7001.49	7319.71	7160.6	0.863707	0.0147
498381446	WP_010695603.1	TIGR02680 family protein	22334.4	39782	35349.9	22869.2	33564.9	33690.7	0.924676	0.3435
498381413	WP_010695602.1	TIGR02678 family protein	20378.6	10493.8	9020.45	39154	19222.4	12563.7	1.77827	0.4578
498381404	WP_010695569.1	hypothetical protein	39893.4	56926.9	40338.8	33040.4	42739.1	36081.7	0.815558	0.1051
498381402	WP_010695560.1	LLM class F420-dependent oxidoreductase	43567.8	34435.5	64255.1	38742.2	31835.4	46489.2	0.822916	0.2177
498381393	WP_010695558.1	class I SAM-dependent methyltransferase	19404.5	9078.6	22947.9	17663.9	7616.88	27273.6	1.02184	0.8673
498381391	WP_010695549.1	LLM class F420-dependent oxidoreductase	31289.4	32380.9	39045.6	39102.3	35923.9	42423	1.14344	0.0774
498381385	WP_010695547.1	hypothetical protein	6153.86	6444.17	9298.92	6234.7	5755.66	9275.15	0.971163	0.4744
498381384	WP_010695541.1	beta-ketoacyl-acyl-carrier-protein synthase family protein	100765	65305	74069.6	118866	80737.5	79049.5	1.16038	0.085
498381383	WP_010695540.1	acyl carrier protein	313017	338293	218127	634783	841576	503851	2.27758	0.0315
498381376	WP_010695539.1	ketoacyl-ACP synthase III	193286	205169	154606	199455	234940	179591	1.11016	0.1062
498381375	WP_010695532.1	pyruvate dehydrogenase (acetyl-transferring), homodimeric type	522852	600041	586287	840183	879497	915201	#REF!	0.0023
498381374	WP_010695531.1	DUF3052 domain-containing protein	27574.9	23203.3	15196.6	28815.3	22789.4	18024.1	1.05538	0.3228
498381338	WP_010695530.1	peroxiredoxin	378420	412070	395245	468562	506349	487455	1.2333	0.0002
498381336	WP_010695494.1	hypothetical protein	20880.4	22526.1	26680	21832.4	24380	30513.6	1.09474	0.1215
498381334	WP_010695492.1	indolepyruvate ferredoxin oxidoreductase family protein	55619.9	70376.1	75797.4	52630.5	60629.1	76597.1	0.940847	0.1428
498381329	WP_010695490.1	hypothetical protein	1465.02	3339.58	9423.95	1198.22	3045.61	14528.7	1.31935	0.4876
498381327	WP_010695485.1	GntR family transcriptional regulator	12758.3	17032.1	14456.7	12736.1	15755.7	20625.1	1.11006	0.5537
498381319	WP_010695483.1	LamB/YcsF family protein	24231.5	25342.5	18606.5	24475.2	25070.5	22741.1	1.06023	0.4288
498381318	WP_010695475.1	hypothetical protein	193965	114608	256227	146699	84868.5	152540	0.680077	0.1142
498381317	WP_010695474.1	IclR family transcriptional regulator	2558.6	2073.69	1387.58	2540.76	1753.45	2161.96	1.07248	0.6995
498381316	WP_010695473.1	saccharopine dehydrogenase	9153.31	6758.04	11870.6	7260.46	5705.27	13890.5	0.966678	0.8195
498381301	WP_010695472.1	hypothetical protein	14762.9	16334.9	7019.35	14983.4	21348.4	9385.79	1.1994	0.2091
498381287	WP_010695457.1	TIGR02678 family protein	9203.59	37890.8	23900.3	4915.61	22181	21545.3	0.685149	0.2157
498381285	WP_010695443.1	hypothetical protein	101394	85906.3	90655	109681	97813.3	97355.6	1.09676	0.0283
498381277	WP_010695441.1	bifunctional RNase H/acid phosphatase	15697	29197	16939.4	16432.6	24514	18462.9	0.960799	0.7189
498381271	WP_010695433.1	hypothetical protein	49145.3	22851	43433.3	41076.2	17691.5	38164.5	0.839752	0.023
498381261	WP_010695427.1	hypothetical protein	13954.1	9538.13	7376.28	11474.2	8610.73	8449.3	0.924379	0.5282
498381257	WP_010695417.1	glutathione S-transferase family protein	49259	32549	35825.7	41247.9	25194.9	29432.9	0.815036	0.0042
498381240	WP_010695413.1	3-methyl-2-oxobutanoate hydroxymethyltransferase	2775.45	2278.64	5409.74	4821.89	1991.09	6611.21	1.28291	0.285
498381238	WP_010695396.1	ATP-dependent helicase	20037	17486.5	22639.6	24075.2	16920.6	32061.1	1.21432	0.2749
498381234	WP_010695394.1	NAD+ synthase	89106.3	69993.9	60853.9	83702.5	65682.8	54953	0.929004	0.008
498381232	WP_010695390.1	FkbM family methyltransferase	43887.1	15113.6	48182.6	46151.8	14422.1	52949.6	1.05915	0.3123
498381223	WP_010695388.1	type 1 glutamine amidotransferase	38631.8	14586.7	26344	62532.5	21550.6	31806.4	1.45658	0.1771
498381219	WP_010695379.1	type I glutamate--ammonia ligase	2.64126e+06	2.75895e+06	2.70011e+06	2.51214e+06	2.82207e+06	2.6671e+06	0.987777	0.6124
498381217	WP_010695375.1	DUF4191 domain-containing protein	60552.9	40850.4	30687.4	69416.6	49751.2	38238.2	1.19165	0.0028
498381204	WP_010695373.1	lipoyl synthase	6169.39	5614.21	5141.19	6906.99	5405.59	4018.93	0.964946	0.748
498381200	WP_010695360.1	TIGR01777 family protein	8672.79	6907.31	1732.12	4649.17	4987.67	1557.59	0.64662	0.2083
498381197	WP_010695356.1	dihydrolipoyl dehydrogenase	1.17419e+06	1.29027e+06	1.0755e+06	1.71442e+06	1.78986e+06	1.6107e+06	1.44493	0.0006
498381195	WP_010695353.1	peroxiredoxin	7079.8	9932.17	8053.72	6993.87	8441.41	9596.74	0.998657	0.991
498381191	WP_010695351.1	leucyl aminopeptidase	547039	654550	531620	534592	624111	481457	0.946314	0.1044
498381188	WP_010695347.1	DUF402 domain-containing protein	2041.03	5438.48	3688.55	1561.21	3355.23	3218.15	0.728379	0.1999
498381181	WP_010695344.1	branched-chain amino acid aminotransferase	119636	119414	135653	126561	123243	155455	1.08155	0.1727
498381164	WP_010695337.1	iron-sulfur cluster assembly accessory protein	74515.8	56401.4	93824.7	89266.5	74864.3	108650	1.21375	0.0058
498381159	WP_010695320.1	asparagine synthase (glutamine-hydrolyzing)	126239	96526.3	132186	109391	88119.8	105425	0.853456	0.0822
498381156	WP_010695315.1	Lrp/AsnC family transcriptional regulator	31324.3	76648.3	41580.7	28623.8	96077.3	54256.2	1.19661	0.2731
498381153	WP_010695312.1	hypothetical protein	20483.6	17909.9	18375.6	19082.2	19111.1	20372.2	1.03165	0.6185
498381152	WP_010695309.1	cytochrome c	33834	118527	60258.2	28340.2	133074	49334.7	0.991202	0.9432
498381151	WP_010695308.1	ubiquinol-cytochrome c reductase iron-sulfur subunit	469829	383112	489794	416134	349229	418467	0.881656	0.0393
498381150	WP_010695307.1	cytochrome bc complex cytochrome b subunit	56079.8	50873.9	61285.6	31964.2	34985.6	33474.9	0.596916	0.0234
498381141	WP_010695306.1	PPOX class F420-dependent oxidoreductase	6592.7	10817.9	5848.07	6781.09	12440.6	7591.88	1.15284	0.1411
498381139	WP_010695297.1	cyclase	17292.8	20012.7	29840.7	22387.4	32340.5	44458.9	1.47718	0.0652
498381122	WP_010695295.1	ArsA family ATPase	9046.98	30245.9	30485.7	12019.2	30631.9	33740.5	1.09477	0.1371
498381115	WP_010695278.1	ROK family protein	1089.1	1995.94	1788.9	1246.89	2121.27	1740.75	1.04821	0.3452
498381087	WP_010695271.1	alpha/beta fold hydrolase	6497.07	10494.1	6326.98	4542.61	7253.29	6716.88	0.793921	0.2708
498381082	WP_010695243.1	ATP-dependent helicase	11789.9	17552.5	21490.8	13875.8	14250.9	28715.8	1.11821	0.5776
498381076	WP_010695238.1	recombinase RecA	287393	366221	308412	169568	195130	179410	0.565586	0.0133
498381074	WP_010695232.1	polysaccharide deacetylase	13200.1	13286.7	13113.6	15052.9	14625.6	15480.2	1.14036	0.0247
498381073	WP_010695230.1	phosphogluconate dehydratase	38390.8	23714.7	25674.5	46653.4	36074.3	33614.7	1.32539	0.0216
498381072	WP_010695229.1	hypothetical protein	6818.5	5328.2	6748.27	7431.23	6163.9	6827.16	1.08083	0.1515
498381065	WP_010695228.1	amino acid ABC transporter permease	30677.3	19421.9	29185.7	24476.1	16838.9	29106.7	0.888211	0.2383
498381062	WP_010695221.1	DUF349 domain-containing protein	179676	234039	216847	211194	271322	226955	1.12514	0.0862
498381058	WP_010695218.1	hypothetical protein	6654.13	7886.69	8024.45	6805.78	8488.32	8060.42	1.03498	0.2668
498381050	WP_010695214.1	diaminopimelate epimerase	11938.6	18164.9	17381.1	10223	21610	15786.9	1.00285	0.9812
498381049	WP_010695206.1	transcriptional repressor NrdR	23751.1	20371.9	22061.5	22409.1	19723.3	27662.7	1.05455	0.6403
498381032	WP_010695205.1	vitamin B12-dependent ribonucleotide reductase	361850	397522	331820	318324	254774	262201	0.765493	0.1028
498381028	WP_010695188.1	Xaa-Pro dipeptidyl-peptidase	27647.8	40745.8	42577	19089.4	27327.5	40012.3	0.778848	0.1211
498381026	WP_010695184.1	UDP-glucose 4-epimerase GalE	64919.4	83386.2	105267	63216.1	77556.3	105628	0.971719	0.3195
498381024	WP_010695182.1	galactokinase	32934.4	32416	27163.6	36409.5	38808	38187	1.22581	0.0868
498381021	WP_010695180.1	metal-dependent transcriptional regulator	68602.6	64585	84228.5	82528.9	80967.9	112223	1.26817	0.0464
498381019	WP_010695177.1	acetoin utilization protein AcuC	4915.44	4434.4	12950.7	3759.46	4306.78	11273.1	0.86721	0.1625
498381009	WP_010695175.1	GNAT family N-acetyltransferase	7997.56	17474.9	20004.3	7647.8	20851.7	24582.4	1.16723	0.2296
498381007	WP_010695165.1	fumarate hydratase	236412	211392	165175	221029	202960	188733	0.999579	0.9949
498380997	WP_010695163.1	protein-tyrosine-phosphatase	46106.6	33722.6	35619.2	44189.6	50453.9	51952.1	1.26979	0.2335
498380893	WP_010695153.1	methyltransferase domain-containing protein	77038	64595.7	99934.1	70256	67435	103965	1.00037	0.0684
498380883	WP_010695049.1	(Fe-S)-cluster assembly protein	10684.7	13110.2	31365.2	8732.48	13779.6	27333.1	0.903644	0.3225
498380879	WP_010695039.1	ATP-dependent helicase	3303.98	6565.08	10252.2	3692.28	5452.47	8503.88	0.877112	0.3229
498380875	WP_010695035.1	ROK family protein	99982.7	109094	115934	102467	108164	113895	0.998511	0.9165
498380874	WP_010695031.1	DUF3093 domain-containing protein	4716.21	4270.98	9640.18	3430.87	2655.13	7921.79	0.752001	0.0071
498380873	WP_010695030.1	dUTP diphosphatase	8953.38	6587.27	9370.59	6010.94	3351.18	10000.2	0.777252	0.275
498380871	WP_010695029.1	DUF3710 domain-containing protein	39488.1	56743.3	41524	38520.4	55666.9	42044.4	0.988938	0.428
498380868	WP_010695027.1	DUF3159 domain-containing protein	1104.12	1400.7	2142.16	516.108	1286.53	1721.24	0.758314	0.1143
498380867	WP_010695024.1	divalent-cation tolerance protein CutA	4864.61	5325.05	9508.65	5597.25	4040.28	8054.86	0.898168	0.4416
498380866	WP_010695023.1	TrkA family potassium uptake protein	54878.8	26441.7	37740.2	51933.1	26389.2	33699.5	0.940879	0.1873
498380863	WP_010695022.1	TrkA family potassium uptake protein	10887.8	9087.34	8546.47	9756.45	8131.54	11354.8	1.02528	0.8689
498380862	WP_010695019.1	class I SAM-dependent RNA methyltransferase	88751.6	73711.5	59741	83327.5	77051.1	58891.3	0.986795	0.7364
498380859	WP_010695018.1	hypothetical protein	4377.99	4742.21	3515.72	4855.51	6644.54	2338.99	1.09521	0.6963
498380858	WP_010695015.1	YbaB/EbfC family DNA-binding protein	921.819	1297.52	3859.5	792.765	972.995	4361.94	1.00804	0.9539
498380854	WP_010695014.1	1-deoxy-D-xylulose-5-phosphate synthase	280337	259254	229587	266990	247980	220095	0.95565	0.0095
498380853	WP_010695010.1	PIN domain-containing protein	16193	21889	40017.4	13483.7	15627.2	30857.5	0.767847	0.0835
498380850	WP_010695009.1	3-hydroxyacyl-CoA dehydrogenase	95808.9	103083	177553	84015.7	85384.2	157019	0.867109	0.023
498380847	WP_010695006.1	TIGR03086 family protein	51464.5	28338.9	24769.1	50173.1	26669.7	27154	0.994494	0.8956
498380845	WP_010695003.1	DUF3000 domain-containing protein	12455	6060.59	11404.3	12492.3	6603.82	13914	1.10329	0.3052
498380844	WP_010695001.1	protoporphyrinogen oxidase	22744.5	29168.2	24392.9	19537.4	27627.1	25881.5	0.957282	0.5121
498380837	WP_010695000.1	hypothetical protein	213522	196146	168926	208930	227411	182872	1.0702	0.3211
498380836	WP_010694993.1	GntR family transcriptional regulator	56727.8	49443.4	63675.3	45499.4	39232.9	44137.4	0.758742	0.0437
498380828	WP_010694992.1	peptide-methionine (R)-S-oxide reductase	11117.3	12222.7	10174.6	10898.8	16902.4	12081.3	1.19001	0.2731
498380827	WP_010694984.1	ATP-dependent DNA ligase	29379.9	29370.9	26545.3	25904	33762.2	27950	1.0272	0.768
498380826	WP_010694983.1	alkaline shock response membrane anchor protein AmaP	4183.39	9217.33	6146.27	4235.26	11259	6335.06	1.11676	0.3575
498380822	WP_010694982.1	hypothetical protein	3509.66	2350.73	3990.77	2269.14	2445.82	3538.06	0.837771	0.3031
498380820	WP_010694978.1	hypothetical protein	4817.38	5716.85	9840.42	4488.2	5531.75	12578	1.10912	0.5355
498380815	WP_010694976.1	hypothetical protein	3805.54	5970.68	5853.89	3653.41	4533.09	4946.24	0.840221	0.1553
498380798	WP_010694971.1	lactonase family protein	100272	92172.5	210797	95463.6	88030	255763	1.08931	0.5421
498380794	WP_010694954.1	peroxiredoxin	19453.6	18242.7	18848.2	24372.8	24117.9	24245.3	1.28635	0.0026
498380779	WP_010694950.1	3-hydroxybutyryl-CoA dehydrogenase	173627	168611	178643	104570	105849	116929	0.62845	0.0013
498380778	WP_010694935.1	CoA transferase	28501.7	29644.9	16978.4	28287	31632.9	15012.6	0.997435	0.9603
498380772	WP_010694934.1	acyl-CoA dehydrogenase	83561.7	96419.8	63677.6	66946.1	72950.2	54572.3	0.798117	0.0584
498380764	WP_010694928.1	amidase	17392.2	18122.6	11045.7	16491.9	21327.3	11090.3	1.05045	0.5926
498380756	WP_010694920.1	MBL fold metallo-hydrolase	185496	158569	142975	190832	170331	153158	1.05602	0.0423
498380748	WP_010694912.1	oxidoreductase	8345.27	12768.8	14766	7416.33	14770.2	16912.7	1.08972	0.3963
498380653	WP_010694904.1	phosphoketolase family protein	68649.3	78254.7	63569.9	54585.6	66841.1	52850.6	0.828023	0.0071
498380651	WP_010694809.1	DeoR family transcriptional regulator	2606.79	2752.39	918.338	6790.68	10345.1	838.6	2.8633	0.221
498380632	WP_010694807.1	alcohol dehydrogenase	36832.7	71517.4	169823	38272.8	67576.5	178968	1.02389	0.6187
498380625	WP_010694788.1	hypothetical protein	3898.5	2223	2738.6	2603.51	2278.88	1549.66	0.725956	0.203
498380607	WP_010694781.1	TetR/AcrR family transcriptional regulator	5763.69	2502.92	1339.13	4408.91	3369.65	1469.25	0.962738	0.8719
498380606	WP_010694763.1	GAF domain-containing protein	8676.28	7878.73	8451.97	8975.16	9273.93	11114.2	1.17421	0.1673
498380604	WP_010694762.1	LLM class flavin-dependent oxidoreductase	4520.06	851.441	5369.13	5105.2	980.193	4153.72	0.953307	0.7863
498380603	WP_010694760.1	excinuclease ABC subunit UvrA	21649.6	17417.2	18583.1	24392.7	15662.6	16165.8	0.975214	0.7966
498380597	WP_010694759.1	VOC family protein	87716.5	83699.6	128919	93890.1	104599	152219	1.16773	0.0884
498380500	WP_010694753.1	class I SAM-dependent methyltransferase	6736.16	4896.22	3448.54	7832.26	4215.2	3333.54	1.0199	0.8663
498380462	WP_010694656.1	phosphoenolpyruvate carboxykinase (GTP)	53234.3	105107	61088.2	41748.7	72096	40875.6	0.705103	0.0747
498380450	WP_010694618.1	class E sortase	7010.39	6693.76	5157.96	6511.88	14048.2	4924.46	1.3511	0.4816
498380442	WP_010694606.1	NAD(P)/FAD-dependent oxidoreductase	6925.41	7426.83	7928.26	10495.8	16112.6	12560.8	1.758	0.0688
498380415	WP_010694598.1	alpha/beta hydrolase	985.898	1770.88	3601.92	1206.04	2815.88	3244.85	1.14281	0.5344
498380409	WP_010694571.1	aldehyde dehydrogenase family protein	14449.6	20020.3	17982.6	13626.4	19762.7	17481.3	0.969837	0.0844
498380400	WP_010694565.1	acyl-CoA dehydrogenase	30729.3	63000.3	160676	33417.5	56662.8	170820	1.02553	0.6941
498380391	WP_010694556.1	response regulator	152550	123198	143065	191315	146917	172998	1.22067	0.0195
498380381	WP_010694547.1	VOC family protein	20209.9	8372.79	9725.35	40616.8	10630.1	13898	1.70055	0.2605
498380373	WP_010694537.1	N-acetyltransferase	2178.11	2126.12	10448.5	1709.76	2096.66	13766.5	1.19116	0.5141
498380371	WP_010694529.1	30S ribosomal protein S1	2.05305e+06	1.68392e+06	1.71982e+06	2.19201e+06	1.77033e+06	1.91751e+06	1.07753	0.0482
498380365	WP_010694527.1	dephospho-CoA kinase	27033	26312.7	14947.5	26857.8	27106.4	19543	1.07635	0.355
498380349	WP_010694521.1	excinuclease ABC subunit UvrB	80606.5	79103.9	84799.3	77302.1	80025.1	83592.9	0.985319	0.4301
498380334	WP_010694505.1	GAF domain-containing protein	4844.55	1631.49	3775.12	4546.86	1526.46	3359.19	0.92014	0.0948
498380323	WP_010694490.1	hypothetical protein	18748.4	17955.9	21985.1	23039.8	19683.3	20208.7	1.07229	0.5057
498380320	WP_010694479.1	TetR/AcrR family transcriptional regulator	4642.44	5779.16	1009.04	4375.28	5190.17	544.976	0.884503	0.0424
498380318	WP_010694476.1	acyl-CoA dehydrogenase	11624.4	10269	12979.7	15413.2	15443.2	15473.3	1.32852	0.0387
498380308	WP_010694474.1	acyl-CoA dehydrogenase	14539.7	13045.7	11121.7	11045.3	10437.1	10502.4	0.826329	0.1188
498380306	WP_010694464.1	SDR family NAD(P)-dependent oxidoreductase	40876.4	48800.3	47729.1	35491.5	44078	44386.6	0.902117	0.0175
498380300	WP_010694462.1	acyl-CoA dehydrogenase	28133.9	58837.4	156606	33376.5	54023.6	164703	1.035	0.5434
498380198	WP_010694456.1	DinB family protein	1902.25	1384.11	378.289	1248.49	1320.03	783.461	0.914678	0.7661
498380192	WP_010694354.1	DUF4011 domain-containing protein	30931.9	27001.5	44494.4	29761.4	23378.7	47379.6	0.981372	0.7694
498380180	WP_010694348.1	membrane protein insertase YidC	9864.53	5028.25	26532.5	5650.24	2659.46	12010.7	0.490532	0.2039
498380176	WP_010694336.1	acetyl-CoA C-acetyltransferase	164467	150751	138548	181549	160688	158908	1.10441	0.0359
498380172	WP_010694332.1	cystathionine beta-synthase	158531	161540	211739	159627	166305	239439	1.06311	0.3111
498380151	WP_010694328.1	cystathionine gamma-synthase	172878	149479	286665	187590	147550	236095	0.937956	0.5861
498380150	WP_010694307.1	DUF4307 domain-containing protein	2122.8	3105.07	3211.11	1775.67	1908.94	835.021	0.535566	0.1565
498380148	WP_010694306.1	mycothiol conjugate amidase Mca	15040.6	17169.4	17232.5	12735.9	14869.2	15271.7	0.867205	0.0027
498380143	WP_010694304.1	xylulokinase	21907.5	24551.8	19263.2	23107	28874.6	17339.3	1.05475	0.5744
498380137	WP_010694299.1	hypothetical protein	9954.63	7795.96	8856.33	9191.37	8564.26	6659.28	0.917615	0.4833
498380136	WP_010694293.1	hypothetical protein	8983	6926.2	7693.64	9012.43	6552.94	6840.03	0.949267	0.2583
498380135	WP_010694292.1	PhoH family protein	29875.1	40626.1	37294.5	31630.8	46681.3	35541.8	1.0562	0.4655
498380134	WP_010694291.1	GuaB1 family IMP dehydrogenase-related protein	101129	77186.6	83325.8	129191	90596.3	92345.6	1.19298	0.0998
498380132	WP_010694290.1	DUF4288 domain-containing protein	1808.71	3356.34	7118.02	1976.16	3788.55	6956.56	1.03568	0.4846
498380123	WP_010694288.1	ATP-dependent DNA ligase	12854.6	11142	7423.05	11246.1	8785.33	6778.24	0.853276	0.0901
498380119	WP_010694279.1	NAD(P)/FAD-dependent oxidoreductase	13091.5	12737	18979.1	12529.5	13805.6	17171.5	0.970962	0.6544
498380114	WP_010694275.1	DUF4245 domain-containing protein	3650.43	4313.92	4563.17	4378.34	3904.69	4772.23	1.04213	0.646
498380108	WP_010694270.1	exodeoxyribonuclease VII small subunit	22205.9	15086.8	12030.9	34938.5	22409.8	21066.4	1.5898	0.026
498380104	WP_010694264.1	4-hydroxy-3-methylbut-2-enyl diphosphate reductase	60437.9	61091.7	116902	65999.9	62511	130897	1.08798	0.1994
498380102	WP_010694260.1	sugar ABC transporter ATP-binding protein	20532	20628.4	20435.6	20595.3	20034.9	21155.7	1.00308	0.8828
498380092	WP_010694258.1	ABC transporter substrate-binding protein	79407.8	104328	107287	77974.9	100603	107112	0.981672	0.2292
498380090	WP_010694248.1	LacI family transcriptional regulator	5011.52	1951.07	6245.38	4780.46	3011.99	4533.62	0.933229	0.7488
498380088	WP_010694246.1	fucose isomerase	248933	209113	233730	275187	223204	251422	1.08389	0.0331
498380074	WP_010694244.1	sugar kinase	51861.1	50908.3	49955.5	59063.6	46761.4	46876.9	0.99985	0.4912
498380064	WP_010694230.1	SMC family ATPase	15892.5	40249.1	52986.3	9571.87	18974.5	32593.8	0.560261	0.0808
498380054	WP_010694220.1	redox-regulated ATPase YchF	137425	128261	104405	131958	108731	101243	0.923915	0.2079
498380029	WP_010694210.1	GntR family transcriptional regulator	23014.9	18880.6	42045.4	25222.3	19026.3	34980.3	0.943865	0.6325
498380028	WP_010694185.1	NUDIX domain-containing protein	3260.81	2168.92	4860.03	3850.24	2421.31	3886.92	0.987241	0.935
498380015	WP_010694184.1	tryptophan--tRNA ligase	32083.5	25219.6	32203.8	27654.1	20925.8	28570.2	0.861945	0.0035
498380013	WP_010694171.1	ferredoxin family protein	191951	232821	153227	239673	349795	248770	1.45024	0.0514
498380011	WP_010694169.1	succinyldiaminopimelate transaminase	69714.6	93092.2	92420.2	79032	116347	383381	2.26763	0.3604
498380009	WP_010694167.1	CHAD domain-containing protein	17611.6	11887.8	27554	16019.6	14652.8	23341.5	0.946726	0.6679
498380007	WP_010694165.1	2,3,4,5-tetrahydropyridine-2,6-dicarboxylate N-succinyltransferase	113756	123810	125445	106053	121467	116971	0.948981	0.0852
498380005	WP_010694163.1	hypothetical protein	17402.1	16083.7	15477.6	16112	14159.4	14920	0.922961	0.0861
498380001	WP_010694161.1	hypothetical protein	8912.86	8203.32	12392.4	9684.29	9019.07	12406.5	1.05427	0.1766
498379999	WP_010694157.1	succinyl-diaminopimelate desuccinylase	50998.3	55120.7	61610.6	62012.4	61836	71038.8	1.16191	0.0187
498379988	WP_010694155.1	TIGR00730 family Rossman fold protein	33595.2	40766	51694.7	25744.1	29941.4	33512.8	0.707608	0.0572
498379975	WP_010694144.1	dihydropteroate synthase	11113.6	12812	14657	13850.1	12584.7	15718.9	1.09255	0.2997
498379971	WP_010694131.1	SRPBCC family protein	208.261	905.137	589.21	222.063	1270.12	445.073	1.13782	0.655
498379934	WP_010694127.1	enoyl-CoA hydratase	104791	113447	98473.1	154460	174925	164692	1.56003	0.0069
498379926	WP_010694090.1	MRP family ATP-binding protein	16713.9	13442.8	24161.1	15996.3	13897.7	22023.9	0.955815	0.3975
498379925	WP_010694082.1	magnesium transporter	1528.76	3255.99	917.201	902.645	3015.74	1819.53	1.00631	0.9815
498379914	WP_010694081.1	CoA ester lyase	31706.5	35092.9	55754	35442.3	39079.1	66135.5	1.14772	0.109
498379913	WP_010694070.1	nitrate reductase subunit beta	16074.7	8593.7	9768.31	21283.2	14414.2	11103.5	1.35904	0.0991
498379908	WP_010694069.1	nitrate reductase subunit alpha	7576.44	68514.1	21619.5	10031.3	52514.4	16069.4	0.804576	0.3557
498379899	WP_010694064.1	membrane protein	73635.4	140511	124013	40489.2	119942	99597.7	0.768955	0.0198
498379846	WP_010694055.1	sn-glycerol-3-phosphate ABC transporter ATP-binding protein UgpC	12235.6	13251.8	15123.5	11799.2	11711.5	21414.3	1.10623	0.6163
498379840	WP_010694002.1	hypothetical protein	9532.07	7627.59	4909.7	9984.05	5417.89	5676.54	0.955101	0.7599
498379831	WP_010693996.1	DUF3107 domain-containing protein	98228	106058	93500.2	236891	205383	215962	2.21043	0.0089
498379829	WP_010693987.1	DUF3152 domain-containing protein	11136.9	10020.9	22400.6	6829.58	12688.1	16740.9	0.832414	0.4452
498379825	WP_010693985.1	adenylyltransferase/sulfurtransferase MoeZ	127836	136935	132385	114289	127084	120687	0.91163	0.0082
498379808	WP_010693981.1	uroporphyrinogen-III synthase	6409.71	5295.89	7645.5	5602.82	6358.13	8982.81	1.0823	0.5132
498379807	WP_010693964.1	hypothetical protein	13035	19405.2	9563.03	12117.1	18155	9379.37	0.944011	0.1306
498379806	WP_010693963.1	DUF3558 domain-containing protein	15498.4	9733.87	11455.1	18061.9	8686.9	13780.5	1.10472	0.3866
498379802	WP_010693962.1	PPE domain-containing protein	17500	11756.5	8916.33	11423	13265.9	9502.28	0.895692	0.6345
498379800	WP_010693958.1	insulinase family protein	192841	184427	156650	161610	170080	157836	0.916854	0.2547
498379791	WP_010693956.1	NAD(+) diphosphatase	10973.6	8756.29	9179.31	9084.52	7049.86	8259.55	0.843811	0.0369
498379790	WP_010693947.1	class I SAM-dependent methyltransferase	7045.73	4905.19	1950.12	5336.22	5272.92	1980.04	0.905628	0.5669
498379787	WP_010693946.1	AarF/ABC1/UbiB kinase family protein	10367.9	8869.86	11999.7	15970.6	16845.7	17720.8	1.61784	0.0141
498379785	WP_010693943.1	zinc-dependent metalloprotease	145572	142334	155350	146442	128652	163331	0.989101	0.8242
498379768	WP_010693941.1	hypothetical protein	14468.8	12036.4	13270.5	16970	11292	20823	1.23404	0.3274
498379766	WP_010693924.1	peptide chain release factor 2	102293	94413	125410	100320	97183.3	125854	1.00386	0.7909
498379764	WP_010693922.1	cell division ATP-binding protein FtsE	25191	27082.8	28974.6	17713.2	18529.6	21433.6	0.709878	0.002
498379736	WP_010693920.1	ABC transporter permease	29264.6	40354.1	28928.1	28880.5	27518	21390.9	0.789364	0.1952
498379698	WP_010693892.1	DNA polymerase III subunit epsilon	5189.4	7093.77	2309.89	36106.7	7710.24	4395.92	3.30382	0.3737
498379695	WP_010693854.1	GNAT family N-acetyltransferase	35037.4	17372.5	14203.8	57676.3	24084.3	16185.2	1.47036	0.2366
498379669	WP_010693851.1	NAD(P)/FAD-dependent oxidoreductase	3369.59	2684.8	4557	3210.7	5300.13	8078.6	1.56336	0.2137
498379664	WP_010693825.1	catalase	558827	556015	566524	606590	624926	628218	1.10609	0.0107
498379658	WP_010693820.1	toxin-antitoxin system HicB family antitoxin	3806.61	4689.18	1740.15	4221.29	4134.65	2816.67	1.09151	0.5775
498379654	WP_010693814.1	hypothetical protein	3721.52	3621.89	1604.75	3932.92	4556.2	2715.91	1.25222	0.1118
498379624	WP_010693810.1	MarR family transcriptional regulator	11532.7	39458	17919.3	6249.37	25272.3	12490.2	0.638686	0.1061
498379623	WP_010693780.1	xanthine dehydrogenase family protein subunit M	27264.9	23789.7	21213.4	26490	19882.7	21317.4	0.936653	0.3367
498379617	WP_010693779.1	(2Fe-2S)-binding protein	3331.51	4201.76	7112.09	2907.26	5269.32	6812.51	1.02347	0.8328
498379615	WP_010693773.1	hypothetical protein	15444.9	17056.8	23318.8	18141.2	19429.7	25759.2	1.13453	0.0015
498379614	WP_010693771.1	fumarate reductase/succinate dehydrogenase flavoprotein subunit	89121.8	117065	136986	61309.4	72705.5	92932.3	0.66132	0.0193
498379609	WP_010693770.1	succinate dehydrogenase/fumarate reductase iron-sulfur subunit	67623.6	71533.4	88173.4	68848.1	60789.1	70277.7	0.879403	0.243
498379608	WP_010693765.1	DUF305 domain-containing protein	128326	111200	172471	153649	134292	185795	1.14986	0.0306
498379607	WP_010693764.1	cytochrome c oxidase subunit I	16291.6	14839.3	7886.47	22129.2	13332.6	8464.94	1.12582	0.532
498379601	WP_010693763.1	phosphoserine phosphatase SerB	27821.1	32546.8	37272.5	22981.7	35786.4	31574.6	0.92526	0.4829
498379596	WP_010693757.1	ABC transporter ATP-binding protein	7112.83	9224.72	5103.48	7492.3	13775	6905.01	1.31394	0.2083
498379594	WP_010693752.1	nicotinamidase	94683.6	99362.8	97677.3	96438.7	94461.8	91895.9	0.969398	0.3375
498379591	WP_010693750.1	DUF2017 domain-containing protein	10342.5	13849	10259.7	10567.9	15017.4	12804.1	1.11431	0.1905
498379590	WP_010693747.1	DNA-binding response regulator	5051.29	3984.17	7675.76	5713.38	3821.41	10750.3	1.21386	0.3448
498379589	WP_010693746.1	peptidase S58 family protein	11781.1	14731.1	18748.4	15203.3	16775.4	27940.6	1.32387	0.1553
498379588	WP_010693745.1	peptidase	16829.7	12694.6	19386.2	23386.7	13368.4	21252.9	1.186	0.2333
498379586	WP_010693744.1	MoaD/ThiS family protein	53182.4	27120.8	39604.1	64064.8	35383.5	57872.2	1.31202	0.0531
498379575	WP_010693742.1	cysteine synthase	17849.5	19803	13905.8	15036.4	21472.2	11222.1	0.925762	0.4777
498379573	WP_010693731.1	glutamate racemase	3727.78	3791.93	6589.57	4662.33	5022.17	8073.82	1.25863	0.0166
498379570	WP_010693729.1	MBL fold metallo-hydrolase	8789.37	13453.4	5814.75	8716.93	13198.1	5201.46	0.966461	0.187
498379560	WP_010693726.1	non-canonical purine NTP pyrophosphatase, RdgB/HAM1 family	7192.39	21594.5	11845.6	6345.4	13881.2	15291.2	0.874122	0.6522
498379556	WP_010693716.1	thioredoxin-dependent thiol peroxidase	35378.3	57845.1	24591.1	42654	58196.4	24121.4	1.06075	0.4339
498379555	WP_010693712.1	pyruvate dehydrogenase	136142	137375	154396	102648	102271	131462	0.786097	0.0153
498379547	WP_010693711.1	XRE family transcriptional regulator	42786.4	12193.3	32060.6	58822.7	22414.7	35773.9	1.34434	0.1069
498379536	WP_010693703.1	isoleucine--tRNA ligase	22292.9	7670.66	9300.89	44618.9	13332.4	13150.3	1.81084	0.2129
498379534	WP_010693692.1	IclR family transcriptional regulator	8905.84	8010.21	4564.63	8722.86	6784	4937.45	0.951754	0.5378
498379522	WP_010693690.1	dioxygenase	2315.78	1609.85	4944.18	3424.72	2387.36	10055.9	1.78899	0.2359
498379511	WP_010693678.1	amidohydrolase	18372.4	20635.8	19869.2	21620.7	22435.1	18876.8	1.06888	0.3909
498379509	WP_010693667.1	DUF3618 domain-containing protein	16658.2	21381.2	13421.1	11275.6	13798.2	8690.71	0.656125	0.0207
498379498	WP_010693665.1	TetR/AcrR family transcriptional regulator	38056.7	28154.4	32313.1	37811.1	22725.1	35194.4	0.971646	0.7378
498379496	WP_010693654.1	nucleoside deaminase	17829.9	14958.6	14525.6	21006.3	16480.7	20345.9	1.22232	0.1073
498379495	WP_010693652.1	(2Fe-2S)-binding protein	2112.43	4753.9	6026.77	2758.49	5535.8	6738.69	1.16597	0.003
498379491	WP_010693651.1	carbon monoxide dehydrogenase	6042.56	7549.85	11035.2	10100.3	6510.07	14707.1	1.27164	0.3066
498379490	WP_010693647.1	spermidine synthase	48273.1	29091.5	29517.6	47979.9	26330.7	28897.1	0.965621	0.2543
498379488	WP_010693646.1	hypothetical protein	16170.8	10386.4	18807.4	19072	12959.4	20705.7	1.16252	0.0141
498379475	WP_010693644.1	Lsr2 family protein	19752.1	18094.1	21524.1	22449.4	17679	24357	1.08616	0.2492
498379465	WP_010693631.1	class I SAM-dependent methyltransferase	105981	149412	118729	62024.6	83107.5	66599.6	0.565943	0.0142
498379464	WP_010693621.1	L-glutamate gamma-semialdehyde dehydrogenase	675308	680933	632677	554752	555471	502325	0.810767	0.0005
498379461	WP_010693620.1	proline dehydrogenase	15750.8	13921.7	17076.2	13081.6	8985.16	11310.2	0.713965	0.0405
498379403	WP_010693617.1	IclR family transcriptional regulator	11837.9	107712	10185	11428.5	80802.5	12050.4	0.803805	0.4553
498379396	WP_010693559.1	DUF885 domain-containing protein	6589.51	1473.69	5316.79	4585.01	1598.84	6160.61	0.922606	0.7256
498379356	WP_010693552.1	peptidase S9	24176.3	28014.5	23031.3	27034.6	29142.4	26952.2	1.10512	0.0836
498379353	WP_010693512.1	YbaB/EbfC family DNA-binding protein	4333.15	3458.94	8627.43	5070.09	3624.08	10404.3	1.16316	0.1989
498379295	WP_010693509.1	hypothetical protein	3607.62	590.232	1865.24	4512.51	788.062	2075.2	1.2165	0.202
498379292	WP_010693451.1	aminotransferase class I/II-fold pyridoxal phosphate-dependent enzyme	16852.7	14872.4	23429.5	18080.6	12674.4	22505.3	0.965656	0.5922
498379278	WP_010693448.1	cytochrome P450	17070.2	17921.8	16218.6	12553.4	13911.7	12474.7	0.760385	0.0031
498379251	WP_010693434.1	acetamidase/formamidase family protein	14020.2	15671.1	14845.7	14703.9	17824.9	16264.4	1.09557	0.079
498379233	WP_010693407.1	LacI family transcriptional regulator	7080.91	7566.2	60435.2	23872	8574.95	72001	1.39111	0.1695
498379214	WP_010693389.1	sporulation-control protein	41834.3	47430.9	32796.2	36708.8	41422.3	32525.7	0.906567	0.1668
498379212	WP_010693370.1	hydantoinase B/oxoprolinase family protein	10655.1	9932.43	10697.1	10927.9	7940.26	8461.62	0.873588	0.2406
498379190	WP_010693368.1	hydantoinase/oxoprolinase family protein	17256.4	19119.1	26666	21860.4	19426.6	25499.7	1.05941	0.5457
498379188	WP_010693346.1	elongation factor GreAB	30530.6	28302	32759.2	37852.9	30149.3	35696.5	1.13218	0.1374
498379155	WP_010693344.1	DinB family protein	8108.24	6192.98	9815.35	13084	6526.55	10103.5	1.2321	0.353
498379154	WP_010693311.1	RtcB family protein	83100.5	48292.9	51618.7	63116.3	46502.6	43744.7	0.837997	0.2058
498379148	WP_010693310.1	DUF2505 domain-containing protein	21171.1	26664.1	17137.3	28340.1	36169.9	21575.6	1.32495	0.0407
498379139	WP_010693304.1	ABC transporter ATP-binding protein	8710.42	7015.34	7862.88	13869.1	13323.2	12777.2	1.69444	0.0061
498379130	WP_010693295.1	phosphogluconate dehydrogenase (NADP(+)-dependent, decarboxylating)	17926.5	26224.8	36405.5	15585.1	27178	30343	0.90751	0.3451
498379126	WP_010693286.1	hypothetical protein	13825.7	11548	13852.4	21249	10113.5	10824.6	1.07549	0.7901
498379121	WP_010693282.1	L-2-hydroxyglutarate oxidase	7019.39	6116.2	7957.69	5721.44	5263.52	8832.68	0.939524	0.5868
498379118	WP_010693277.1	hypothetical protein	2371.78	1716.06	1184.3	2181.09	1475.68	735.963	0.833197	0.0654
498379116	WP_010693274.1	(S)-ureidoglycine aminohydrolase	38643.5	25172.4	90857.8	30170.1	22380	99300.6	0.981749	0.8673
498379113	WP_010693272.1	LLM class F420-dependent oxidoreductase	4083.48	10024	7485.83	3678.75	9159.37	8522.64	0.989229	0.9047
498379093	WP_010693269.1	DUF427 domain-containing protein	21211	14871.8	13379.5	18246.6	10512.6	10573.7	0.795209	0.0207
498379091	WP_010693249.1	DUF1540 domain-containing protein	1405.13	1150.22	510.873	1325.33	1426.62	444.589	1.0425	0.7452
498379069	WP_010693247.1	selenium-binding protein	140030	228877	174121	139024	182598	151004	0.870353	0.2144
498379065	WP_010693225.1	AMP-binding protein	47670.8	35565.6	48559.9	37619.9	41203.9	42495.6	0.920507	0.5355
498379063	WP_010693221.1	NDMA-dependent alcohol dehydrogenase	624515	565106	567511	616066	570851	542172	0.984041	0.4074
498379059	WP_010693219.1	type 1 glutamine amidotransferase	5160.28	3805.97	5246.19	9084.83	4575.9	6963.07	1.45111	0.1495
498379045	WP_010693215.1	threonine/serine dehydratase	27719.2	21451.7	23741.1	21062.9	17915.1	20340	0.813554	0.0509
498379042	WP_010693201.1	5-methyltetrahydropteroyltriglutamate--homocysteine S-methyltransferase	321783	333737	364264	322724	327264	367709	0.997954	0.8371
498379041	WP_010693198.1	MarR family transcriptional regulator	10174.4	29754.9	13851.3	5049.97	12637.6	6784.44	0.455034	0.1194
498379032	WP_010693197.1	hypothetical protein	1006.74	3238.12	2393.42	1242.16	4242.72	2795.83	1.24742	0.1438
498379030	WP_010693188.1	thiamine pyrophosphate-binding protein	3683.48	1736.33	2982.52	3734.64	1669.32	2818.44	0.978586	0.4369
498379029	WP_010693186.1	kynureninase	34646.4	86006.9	170901	32170.3	61715.4	180972	0.942732	0.635
498378985	WP_010693185.1	amidohydrolase	24927.6	14065.2	9087.54	45326.2	19762.6	11528.9	1.59353	0.2272
498378969	WP_010693141.1	lipoate--protein ligase family protein	14253.3	14799.8	102063	11075.4	15471.2	82988.2	0.835404	0.3561
498378965	WP_010693125.1	haloacid dehalogenase type II	18431.5	12224	23891.4	14834.5	12600.6	19307.5	0.856924	0.2283
498378963	WP_010693121.1	XRE family transcriptional regulator	3955.72	6362.84	3635.91	3772.54	5367.54	3717.21	0.921374	0.3761
498378961	WP_010693119.1	methyltransferase domain-containing protein	6142.98	3658.52	11007.5	4415.07	4643.37	9014.75	0.868528	0.439
498378951	WP_010693117.1	flavodoxin family protein	4667.37	7821.63	3547.67	5587.41	9142.73	3737.28	1.15157	0.1343
498378950	WP_010693107.1	hypothetical protein	61333.5	56489.2	97443.9	38595.1	42431.1	64806.2	0.67745	0.0498
498378948	WP_010693106.1	MarR family transcriptional regulator	13090.3	9343.15	6650.57	3238.04	4696.43	9119.35	0.586364	0.3782
498378945	WP_010693104.1	homogentisate 1,2-dioxygenase	188202	207595	320475	167317	187334	282248	0.889184	0.0461
498378925	WP_010693101.1	fumarylacetoacetase	11211.8	7936.75	6295.68	11477.2	9075.28	6258.07	1.0537	0.3256
498378923	WP_010693081.1	enoyl-CoA hydratase	19189	28009.7	56261.8	18469.4	20806.9	42498.6	0.790398	0.1949
498378920	WP_010693079.1	membrane protein	17320.2	5061.43	20045.2	7589.75	3114.9	11481	0.522915	0.1085
498378918	WP_010693076.1	NADP-dependent oxidoreductase	38621.7	39587.6	37655.9	40915.4	39758	42072.8	1.05939	0.2022
498378906	WP_010693074.1	NAD-dependent epimerase/dehydratase family protein	1280.44	3834.8	4666.51	950.714	3396.31	3875.61	0.84061	0.0648
498378904	WP_010693062.1	SRPBCC family protein	76734.9	52467.3	50702.4	76637.7	50536	54692.9	1.01091	0.7445
498378903	WP_010693060.1	apolipoprotein acyltransferase	235393	173457	292773	152824	118626	198487	0.669785	0.0222
498378902	WP_010693059.1	aspartate aminotransferase family protein	95655.4	156591	160405	87704.2	151009	154154	0.952054	0.0112
498378901	WP_010693058.1	dihydropyrimidinase	130050	128863	154921	136051	130389	157651	1.02478	0.1249
498378899	WP_010693057.1	TIGR03842 family LLM class F420-dependent oxidoreductase	71539.3	66057.3	44961.9	75091.9	79397.9	51731.5	1.12962	0.1115
498378897	WP_010693055.1	VOC family protein	341.938	80.182	870.999	463.901	191.489	1218.67	1.44926	0.1286
498378896	WP_010693053.1	cytochrome P450	6103.66	9354.98	9241.48	9886.06	6107.68	9056.33	1.01417	0.9595
498378873	WP_010693052.1	ferredoxin	6018.21	9317.34	11892.7	9364.46	13398.7	12840.8	1.30761	0.0982
498378872	WP_010693029.1	MoxR family ATPase	67843.5	50578.2	105029	77728.8	56998	122510	1.1512	0.0748
498378868	WP_010693028.1	DUF58 domain-containing protein	11358.6	8110.25	8197.42	12937	7888.65	9266.87	1.0877	0.2702
498378866	WP_010693024.1	thioredoxin	12117.5	17134.8	10133	10236.8	17866.9	11455.5	1.00441	0.9584
498378865	WP_010693022.1	SDR family NAD(P)-dependent oxidoreductase	149413	159229	177435	131117	122795	159247	0.849986	0.057
498378864	WP_010693021.1	enoyl-acyl-carrier-protein reductase FabI	182645	162801	142958	149471	136113	122755	0.836067	0.0191
498378858	WP_010693020.1	ferrochelatase	42278.8	36307.8	37698.6	41969.8	38471.8	44567.1	1.07502	0.3012
498378857	WP_010693014.1	SPFH/Band 7/PHB domain protein	155924	155658	191021	176797	163832	202953	1.08153	0.0683
498378850	WP_010693013.1	glyoxalase	9357.73	11343.6	15495.7	6561.25	10961.3	12475.9	0.828755	0.1342
498378849	WP_010693006.1	amidase	9094.56	3451.43	14208.1	10050.1	2862.68	17359.3	1.13149	0.3928
498378844	WP_010693005.1	D-2-hydroxyacid dehydrogenase	8047.71	23842.5	16968.7	9078.21	21805.2	19313.5	1.02739	0.764
498378843	WP_010693000.1	NAD-dependent succinate-semialdehyde dehydrogenase	237475	242716	271781	272420	259945	338446	1.15804	0.1114
498378822	WP_010692999.1	aspartate aminotransferase family protein	119018	106931	128667	158965	110007	138775	1.14982	0.2576
498378821	WP_010692978.1	anti-sigma factor antagonist	2866.11	3376.95	6245.36	2338.72	1555.86	7057.13	0.876949	0.5698
498378811	WP_010692977.1	DUF1697 domain-containing protein	6780.83	8916.32	19119.9	3771.44	3694.89	10058.6	0.503344	0.0826
498378779	WP_010692967.1	hypothetical protein	6262.75	10402.5	8300.35	9555.84	14273.7	11210.1	1.40352	0.0069
498378752	WP_010692935.1	antibiotic biosynthesis monooxygenase	46949.2	37231.7	24879.6	46712.8	49185.5	36135.8	1.21065	0.1923
498378741	WP_010692908.1	alpha/beta hydrolase	879.252	4988.94	4215.26	851.526	5324.35	5082.78	1.11655	0.2708
498378740	WP_010692897.1	hypothetical protein	20546.9	22153.4	35683.8	31211.1	30153.4	42679.7	1.32736	0.016
498378737	WP_010692896.1	malate dehydrogenase	537448	541528	493409	707030	744060	709687	1.3742	0.005
498378709	WP_010692893.1	glyoxalase	81742.2	89502.7	63369.2	146710	150201	148456	1.8983	0.0113
498378708	WP_010692865.1	s-methyl-5-thioribose-1-phosphate isomerase	25700.5	15602.9	16615.9	20316.8	16361.8	17468.8	0.934877	0.6043
498378706	WP_010692864.1	acireductone synthase	10506.8	8754.49	6464.93	11065.1	10690.4	8313.86	1.16882	0.083
498378703	WP_010692862.1	cupin	24258.1	27481.4	21144.1	25748.4	31038.8	23158.6	1.0969	0.063
498378697	WP_010692859.1	class I SAM-dependent methyltransferase	2493.44	5420.64	4065.15	1941.23	4052.88	3933.09	0.8287	0.2
498378696	WP_010692853.1	antibiotic resistance macrolide glycosyltransferase	18563	40184.4	30328.6	13591.9	40927.8	38571.6	1.04508	0.7599
498378690	WP_010692852.1	type I methionyl aminopeptidase	8504.57	31082.5	16592.9	9321.54	21226.5	18992.5	0.881818	0.6233
498378689	WP_010692846.1	aldo/keto reductase	24948.8	11084.2	15426	44999.7	15118.9	15087.1	1.46147	0.3298
498378687	WP_010692845.1	hypothetical protein	21827.6	18797.2	30508.1	19381.5	15510.2	26651.6	0.865188	0.016
498378681	WP_010692843.1	D-aminoacylase	1473.8	3569.96	5751.36	2227	3270.22	7827.69	1.23435	0.3447
498378671	WP_010692837.1	acyl-CoA dehydrogenase	28528.7	30048.7	26927.5	30099.5	29891.8	28878.3	1.03935	0.2259
498378664	WP_010692827.1	LysM peptidoglycan-binding domain-containing protein	3058.8	374.769	2072.74	1671.47	1781.84	1396.73	0.880815	0.8186
498378660	WP_010692820.1	pyridoxamine 5'-phosphate oxidase family protein	5864.46	5421.34	2714.39	7494.47	5789.06	2785.35	1.14776	0.2859
498378658	WP_010692816.1	phenylacetate-CoA oxygenase/reductase subunit PaaK	28248.5	58599.8	55567.2	29206.3	56420	86622.7	1.20948	0.447
498378656	WP_010692814.1	phenylacetate-CoA oxygenase subunit PaaI	51062.9	49010.5	51402.2	44162.8	54913.1	47693.7	0.968933	0.723
498378655	WP_010692812.1	1,2-phenylacetyl-CoA epoxidase subunit A	29063.4	16366.2	76439.4	26154.7	12877.3	86265.4	1.02813	0.8171
498378653	WP_010692811.1	phenylacetic acid degradation bifunctional protein PaaZ	865242	908829	852970	745317	788495	726944	0.860571	0.0003
498378652	WP_010692809.1	phenylacetate--CoA ligase	35005.6	32754.7	37256.6	33399.6	30540.8	36258.5	0.954121	0.0446
498378650	WP_010692808.1	TetR/AcrR family transcriptional regulator	857.144	5036.36	5577.87	939.484	3155.21	6088.19	0.887678	0.6187
498378645	WP_010692806.1	phytoene/squalene synthase family protein	7354.6	6597.66	5840.73	4195.66	2042.94	3413.59	0.487657	0.0324
498378622	WP_010692801.1	universal stress protein	3616.97	4362.93	2507.52	3400.06	4871.18	2923.1	1.06741	0.4097
498378618	WP_010692778.1	class I SAM-dependent methyltransferase	3301.26	6011.16	5859.52	13064.5	11452.2	14676.9	2.5833	0.0258
498378607	WP_010692774.1	branched chain amino acid aminotransferase	27956.7	18475.9	23216.3	28485.1	14710.1	38674.8	1.17547	0.5568
498378597	WP_010692763.1	hypothetical protein	4464.43	2784.34	2777.97	3112.61	2572.99	2407.44	0.807144	0.2124
498378580	WP_010692753.1	hypothetical protein	6477.23	5494.33	9692.84	10924	6094.62	16061.7	1.52694	0.154
498378568	WP_010692736.1	RNA polymerase subunit sigma-70	15423.8	17394.6	18845.1	11913.9	16193.6	14769	0.829921	0.0795
498378567	WP_010692724.1	hypothetical protein	7980.97	3534.4	11251.2	8540.15	4473.86	14643.8	1.21484	0.2077
498378561	WP_010692723.1	DUF664 domain-containing protein	35738.8	31568.7	40039	44576.3	38048.3	46902.1	1.20662	0.0096
498378549	WP_010692717.1	4-hydroxybenzoate 3-monooxygenase	12601.2	7711.37	98400.1	7844.23	6658.58	81304	0.807048	0.2561
498378547	WP_010692705.1	zinc-binding dehydrogenase	18381.7	4101.71	14269.8	17706.8	3323.85	14610	0.969726	0.4077
498378531	WP_010692703.1	threonylcarbamoyl-AMP synthase	11196.2	12589.2	15781.1	10913.8	10882.1	14402.6	0.914878	0.121
498378511	WP_010692687.1	TetR/AcrR family transcriptional regulator	20308	8342.89	15689.9	13198.1	6913.62	16894.9	0.834594	0.424
498378508	WP_010692667.1	acyl-CoA dehydrogenase	32608.4	33590.2	37998	29095.1	30353.5	30440.6	0.862689	0.0761
498378504	WP_010692664.1	threonine dehydratase	12844	14606.9	11303.3	8899.23	12943	7848.53	0.76613	0.0488
498378501	WP_010692660.1	N-acetyltransferase	18994.7	20707.8	17281.5	23125.9	27448.7	18803	1.21749	0.1113
498378500	WP_010692657.1	carbonic anhydrase	49562.1	33029.4	24231.9	65534.3	41030.6	28357.5	1.26304	0.1152
498378496	WP_010692656.1	DUF1298 domain-containing protein	20185.8	8764.75	66547.9	32497.5	8641.81	80778.7	1.27665	0.1894
498378494	WP_010692652.1	adenosyl-hopene transferase HpnH	6815.95	13441.8	10580.1	3690.11	11334.5	6948.72	0.712543	0.0222
498378491	WP_010692650.1	polyprenyl synthetase family protein	9226.46	8433.06	9090.56	6859.71	7507.73	6999.21	0.798751	0.0556
498378478	WP_010692647.1	long-chain fatty acid--CoA ligase	5018.75	7586.61	3377.19	4338.51	5797.31	4832.61	0.936549	0.7565
498378477	WP_010692634.1	membrane dipeptidase	79086.5	63565.1	71057.3	79673	72850.5	77341	1.0756	0.1692
498378469	WP_010692633.1	hypothetical protein	2474.08	1652.32	2137.12	2847.55	1642.04	3947.18	1.34697	0.3211
498378468	WP_010692625.1	NUDIX domain-containing protein	4993.36	5259.14	4135.27	3798.35	6080.31	3967.37	0.962346	0.7857
498378465	WP_010692624.1	CoA transferase subunit A	2810.22	14711.4	9599.74	2977.81	10554.8	7991.27	0.793611	0.2754
498378462	WP_010692621.1	protocatechuate 3,4-dioxygenase subunit alpha	1411.3	320.801	720.525	1224.79	560.021	844.188	1.07191	0.6892
498378461	WP_010692618.1	4-carboxymuconolactone decarboxylase	919.078	155.714	899.599	1358.47	381.693	1094.94	1.43593	0.0647
498378450	WP_010692617.1	IclR family transcriptional regulator	13673.4	3941.61	5710.86	14405.3	2370.51	6969.56	1.01798	0.887
498378437	WP_010692606.1	ABC transporter ATP-binding protein	29564.4	67448.5	31264.3	36724.1	49841.3	30854.7	0.915362	0.6703
498378436	WP_010692593.1	DNA-binding response regulator	81275.3	73470.7	97871.7	72846.4	89200.2	92674.7	1.00833	0.9347
498378428	WP_010692592.1	CBS domain-containing protein	36228	27677.8	31496.7	55841.5	54976.6	56706.4	1.75598	0.009
498378427	WP_010692584.1	hypothetical protein	3104.92	4066.77	1382.14	3031.02	3048.88	1027.9	0.830949	0.2272
498378426	WP_010692583.1	hypothetical protein	20760.6	18743.7	10797.2	14241.3	7968.94	4890.01	0.538756	0.037
498378424	WP_010692582.1	L-histidine N(alpha)-methyltransferase	43924.3	47976.3	38606.4	41047.2	51500.7	38744.7	1.00602	0.9003
498378422	WP_010692580.1	ergothioneine biosynthesis protein EgtB	12709	16425.4	19851.8	12391.9	18042.5	27492.2	1.18251	0.3396
498378413	WP_010692578.1	TetR/AcrR family transcriptional regulator	18734.8	18102.4	19801	18103	18129.8	21215	1.01429	0.6982
498378396	WP_010692569.1	TIGR03086 family protein	20934.5	17854.4	13266.5	26707.4	16645.3	11157.2	1.04715	0.7738
498378392	WP_010692552.1	ABC transporter ATP-binding protein	7918.56	7741.61	8523.75	7275.28	6910.36	8716.05	0.946979	0.3072
498378390	WP_010692548.1	membrane protein	831.61	809.308	650.856	1112.11	272.565	691.833	0.90607	0.7952
498378389	WP_010692546.1	hypothetical protein	36811.5	30185.3	28649.7	43258.4	39394.2	41069.4	1.29353	0.0324
498378388	WP_010692545.1	glycine dehydrogenase (aminomethyl-transferring)	139973	132329	154943	123118	117692	132608	0.874013	0.0159
498378375	WP_010692544.1	MerR family transcriptional regulator	30860.1	65958	163216	32575.1	61128.1	169050	1.01046	0.7978
498378371	WP_010692531.1	glycine cleavage system protein GcvH	121868	101135	81988.9	161414	142070	151742	1.49258	0.0365
498378369	WP_010692527.1	propionyl-CoA synthetase	73045.7	91137.2	76277.3	52292.2	67351.6	68164.3	0.781036	0.0673
498378347	WP_010692525.1	beta-N-acetylhexosaminidase	14153.2	9847.72	24398.3	7171.95	7030.72	16191.8	0.627995	0.0666
498378330	WP_010692503.1	FadR family transcriptional regulator	4798.44	4246.41	11447.6	5412.82	5731.48	11758.9	1.11764	0.1498
498378294	WP_010692486.1	hypothetical protein	1933.92	1070.22	1952.12	2153.59	1661.89	1789.4	1.13087	0.4254
498002444	WP_010692450.1	pyridoxamine 5'-phosphate oxidase	993.148	2806.94	559.863	422.896	3706.01	455.01	1.05137	0.8791
498002319	WP_010316600.1	hypothetical protein	39280.1	27150.3	81748.4	63373.3	37611.6	103154	1.37765	0.0465
498002296	WP_010316475.1	hypothetical protein	2714.62	1781.73	3026.41	3560.65	1180.81	3591.16	1.10765	0.6042
498002294	WP_010316452.1	hypothetical protein	25483.6	42907.2	19538.2	30690.9	50149	27243.6	1.22921	0.0128
498002256	WP_010316450.1	NUDIX domain-containing protein	4037.21	6361.24	4302.17	8424.41	5175.47	5177.33	1.27731	0.4915
498002242	WP_010316412.1	tetratricopeptide repeat protein	15627.7	14970.7	105667	17786.2	10982.2	130900	1.17174	0.473
498002224	WP_010316398.1	DNA-binding response regulator	11607.1	14238.4	9390.22	9843.44	15701.5	8560.83	0.967932	0.7323
498002222	WP_010316380.1	antitoxin	7920.68	8344.33	8132.51	35160.4	29097.8	46698.3	4.54786	0.031
498002219	WP_010316378.1	large conductance mechanosensitive channel protein MscL	8914.88	7948.27	5832.11	5505.1	6607.22	4645.13	0.738368	0.1099
498002218	WP_010316375.1	5-formyltetrahydrofolate cyclo-ligase	16320.7	15420.1	21923.1	17232.4	13702.9	25307.6	1.04806	0.6185
498002213	WP_010316374.1	UTP--glucose-1-phosphate uridylyltransferase	108436	104784	101133	112359	169270	120062	1.27784	0.251
498002199	WP_010316369.1	hypothetical protein	5770.56	6491.46	12410	9979.33	7300.71	26020.9	1.75506	0.2463
498002195	WP_010316355.1	L-lysine 6-transaminase	469390	372436	390343	342032	320829	313554	0.792436	0.062
498002190	WP_010316351.1	16S rRNA (cytidine(1402)-2'-O)-methyltransferase	28417.6	31546	25289.1	31810.4	35894.1	27726.6	1.11939	0.0254
498002187	WP_010316346.1	methionine--tRNA ligase	88748.5	103669	124823	86992.8	101767	98852.1	0.906606	0.3446
498002185	WP_010316343.1	hypothetical protein	208501	411139	217632	53686.3	125972	82492.5	0.313101	0.0553
498002173	WP_010316341.1	DUF348 domain-containing protein	172887	201402	274086	149388	162812	249386	0.866144	0.0269
498002171	WP_010316329.1	ABC transporter substrate-binding protein	204953	203845	266583	131914	131104	175670	0.649541	0.0057
498002169	WP_010316327.1	4-(cytidine 5'-diphospho)-2-C-methyl-D-erythritol kinase	21572.3	25179.9	20245.3	19158.7	20890.8	18541.3	0.874523	0.0681
498002163	WP_010316325.1	ABC transporter ATP-binding protein	49468.2	63205.7	68038.8	41734.7	77142.9	95733.6	1.18758	0.3875
498002160	WP_010316319.1	50S ribosomal protein L25/general stress protein Ctc	128738	172148	182829	143317	167034	201626	1.05843	0.3294
498002158	WP_010316316.1	malonic semialdehyde reductase	24733.5	29567	29267.6	25206.1	29099.3	35041	1.06915	0.4259
498002150	WP_010316314.1	bifunctional UDP-N-acetylglucosamine diphosphorylase/glucosamine-1-phosphate N-acetyltransferase GlmU	36314.7	39774.5	34879.6	38039.9	41585.3	37377	1.05437	0.0144
498002146	WP_010316306.1	transcription-repair coupling factor	189725	239922	422792	186605	216622	444463	0.994429	0.9142
498002143	WP_010316302.1	hypothetical protein	1927.07	3418.26	8470.32	2042.58	2901.67	4666.24	0.695624	0.3679
498002135	WP_010316299.1	MazG family protein	26802.8	28857.4	27303.9	28722.8	34887.7	37461.9	1.21827	0.1264
498002119	WP_010316291.1	phosphopyruvate hydratase	2.03226e+06	1.89892e+06	1.83908e+06	2.69516e+06	2.58454e+06	2.52839e+06	1.35316	0.0001
498002115	WP_010316275.1	Ppx/GppA family phosphatase	162143	192641	209671	157160	196757	220412	1.01749	0.5452
498002111	WP_010316271.1	ABC transporter permease	13304.6	15194.1	11260.2	13777.7	11972.4	9946.97	0.897841	0.3321
498002107	WP_010316267.1	dipeptide ABC transporter ATP-binding protein	161324	133475	158877	150237	117512	141062	0.901107	0.0175
498002100	WP_010316263.1	XRE family transcriptional regulator	15891.1	11347	23420.3	12378	10552.1	24689.7	0.940016	0.5406
498002092	WP_010316256.1	NmrA/HSCARG family protein	2798.48	3552.16	1228.59	2232.23	4333.94	1514.83	1.0662	0.7123
498002089	WP_010316248.1	YbaB/EbfC family DNA-binding protein	7286.6	6447.65	10059.3	7888.86	8478.69	8381.55	1.04016	0.7958
498002076	WP_010316245.1	ABC transporter ATP-binding protein	27005.3	20977.6	66344.6	30908	20112.6	62017.2	0.988719	0.8736
498002071	WP_010316232.1	peptidase S10	241990	225492	244483	227470	220160	236249	0.960553	0.0746
498002038	WP_010316227.1	NAD(P)/FAD-dependent oxidoreductase	131390	116757	171665	82855.2	77613.6	101999	0.625203	0.0284
498002036	WP_010316194.1	WXG100 family type VII secretion target	194467	261232	133075	241169	366482	313139	1.56391	0.1031
498002034	WP_010316192.1	WXG100 family type VII secretion target	88435.9	105583	99169.4	124415	144349	174805	1.51292	0.0593
498002029	WP_010316190.1	50S ribosomal protein L13	132809	177214	199929	54219.2	67663.1	71848	0.379899	0.0182
498002017	WP_010316185.1	phosphoglucosamine mutase	62524.9	43013.5	58108.4	63548	40354	52753.6	0.957278	0.3346
498002010	WP_010316173.1	hypothetical protein	1614.68	626.993	2433.89	1409.43	356.705	2715.67	0.958558	0.7464
498002008	WP_010316166.1	glutamine--fructose-6-phosphate transaminase (isomerizing)	158246	164926	249229	149839	161225	273285	1.02087	0.7321
498002004	WP_010316164.1	NAD(P)H-hydrate dehydratase	32683.9	30052.1	40414.6	53280.6	38879.4	43495.9	1.31513	0.1703
498002002	WP_010316160.1	alpha/beta hydrolase	2771.57	3398.44	4455.51	3526.08	2787.63	4474.81	1.01534	0.9031
498001997	WP_010316158.1	tRNA (adenosine(37)-N6)-threonylcarbamoyltransferase complex ATPase subunit type 1 TsaE	9267.27	13094.3	22978.4	8360.98	10638.2	23229.9	0.93139	0.3171
498001993	WP_010316153.1	malate synthase A	251499	248887	232160	223566	233116	206949	0.905923	0.0248
498001982	WP_010316149.1	hypothetical protein	14046.1	13369.6	18935.8	4971.55	5638.77	7998.58	0.401473	0.01
498001971	WP_010316138.1	hypothetical protein	8161.43	5595.03	6143.58	9638.66	9042.48	8534.38	1.36761	0.0504
498001970	WP_010316127.1	allantoinase AllB	20893.8	20697.4	20795.6	31852.3	30809.2	32895.4	1.53169	0.0027
498001951	WP_010316126.1	tRNA (adenosine(37)-N6)-threonylcarbamoyltransferase complex dimerization subunit type 1 TsaB	5534.85	3383.94	3415.22	7003.65	2992.73	3789.04	1.11768	0.4647
498001941	WP_010316107.1	chaperonin GroEL	3.79357e+06	4.6279e+06	3.35519e+06	3.87888e+06	4.66405e+06	3.51522e+06	1.0239	0.1211
498001938	WP_010316097.1	hypothetical protein	40000.8	70849.2	44891.1	9414.94	18332.1	19262.7	0.301846	0.0482
498001936	WP_010316094.1	IMP dehydrogenase	350943	356354	492722	325857	317850	428444	0.893445	0.0657
498001924	WP_010316092.1	GuaB3 family IMP dehydrogenase-related protein	236767	243333	253268	280732	280668	286008	1.1555	0.0073
498001909	WP_010316080.1	PspC domain-containing protein	17223.2	12069.9	15585.1	19754.6	10950.4	21580.9	1.16506	0.3524
498001894	WP_010316065.1	serine/threonine protein kinase	31284.5	29044.4	22459.6	33039.9	24480	23049.7	0.973199	0.7399
498001885	WP_010316050.1	ATP-dependent DNA helicase PcrA	19723.6	22759.7	30416.3	16405	16918.5	35686.1	0.946638	0.737
498001871	WP_010316041.1	hypothetical protein	45352.5	73471.7	91126.9	42905.2	74126	97695.3	1.02275	0.6084
498001869	WP_010316027.1	ADP-forming succinate--CoA ligase subunit beta	906041	965081	1.08992e+06	1.2944e+06	1.53564e+06	1.835e+06	1.57547	0.0313
498001860	WP_010316025.1	succinate--CoA ligase subunit alpha	534347	531776	527774	654131	747233	685151	1.30906	0.0275
498001849	WP_010316016.1	bifunctional phosphoribosylaminoimidazolecarboxamide formyltransferase/IMP cyclohydrolase PurH	508759	434119	482560	582412	498291	544371	1.14005	0.0029
498001828	WP_010316005.1	error-prone DNA polymerase	16465.1	27868.2	55738.5	13059.9	20302.8	43624.9	0.769324	0.0923
498001807	WP_010315984.1	bifunctional methylenetetrahydrofolate dehydrogenase/methenyltetrahydrofolate cyclohydrolase	173660	178206	182992	218157	199029	213189	1.17859	0.0437
498001800	WP_010315963.1	DUF1918 domain-containing protein	1552.89	1501.16	4745.42	4181.2	3231.92	12011.6	2.49052	0.1524
498001798	WP_010315956.1	NADP-dependent isocitrate dehydrogenase	923139	860702	927642	874076	803174	766286	0.901181	0.1318
498001796	WP_010315954.1	SH3 domain-containing protein	10727.6	11830.1	16618.8	13021.5	7112.85	13153.7	0.849694	0.4592
498001785	WP_010315952.1	DUF4177 domain-containing protein	3854.76	1212.79	2533.78	1637.6	819.408	268.584	0.358567	0.1187
498001784	WP_010315941.1	hypothetical protein	61523.8	86953.9	77375.6	53458.7	75977.5	75623.3	0.907932	0.1258
498001776	WP_010315940.1	hypothetical protein	28745.5	7164.33	9926.45	15505.3	4852.62	8495.12	0.629481	0.2746
498001774	WP_010315932.1	hypothetical protein	9013.39	6256.31	5095.06	11968.4	5870.07	6940.22	1.21674	0.273
498001749	WP_010315930.1	hypothetical protein	26832.3	33411.7	31743	26088.9	35510.2	28676.6	0.981395	0.7392
498001747	WP_010315905.1	deaminase reductase	1018.61	10621.3	1593.2	857.219	8001.39	1469.74	0.780494	0.3618
498001742	WP_010315903.1	TetR family transcriptional regulator	10006	8902.78	13175.8	9270.1	11273.5	10512.9	0.967958	0.837
498001740	WP_010315898.1	protein-L-isoaspartate O-methyltransferase	21300.2	7376.06	4271.29	39861.3	12429.4	3805.62	1.70259	0.3054
498001722	WP_010315896.1	FAD-dependent oxidoreductase	120129	99885.5	87157.3	143950	136669	127761	1.32948	0.0219
498001713	WP_010315878.1	tryptophan--tRNA ligase	53497.5	51944.7	62040.8	69150.6	62156.3	65286.6	1.17381	0.114
498001711	WP_010315869.1	succinate dehydrogenase iron-sulfur subunit	171299	127758	263098	153378	105949	215734	0.845071	0.088
498001709	WP_010315867.1	succinate dehydrogenase flavoprotein subunit	542130	463750	488011	605317	540534	597677	1.16711	0.0264
498001707	WP_010315865.1	succinate dehydrogenase	10746.9	8989.27	9706.78	10934.8	10345.1	8926.52	1.02593	0.7202
498001704	WP_010315863.1	succinate dehydrogenase, cytochrome b556 subunit	6647.13	3744.13	5590.76	7883.75	2881.69	5061.5	0.990297	0.944
498001702	WP_010315860.1	ABC transporter ATP-binding protein	97764.1	88872.5	87362.2	113060	87036.4	101322	1.10007	0.2385
498001692	WP_010315858.1	ABC transporter permease	5181.01	2711.19	5245.51	18017.3	14951.1	11884.9	3.41409	0.0331
498001691	WP_010315848.1	hypothetical protein	96379.8	123939	128315	87922.1	114737	118862	0.922233	0.0011
498001685	WP_010315847.1	adenosine deaminase	101719	108871	105295	115643	108439	112041	1.06407	0.2451
498001679	WP_010315841.1	hypothetical protein	104554	81154.4	69269.4	155609	89551.2	93227.9	1.32713	0.1554
498001678	WP_010315835.1	betaine-aldehyde dehydrogenase	75169.3	86004.9	78325.1	77130.4	75623.4	79623.2	0.970262	0.6137
498001669	WP_010315834.1	deoxyribose-phosphate aldolase	42584.1	36584.8	51511.1	41080.4	34441	45239	0.924092	0.1574
498001649	WP_010315825.1	hypothetical protein	16775.1	14850.6	19025.2	15484.3	17277.7	26465.8	1.16933	0.3757
498001641	WP_010315805.1	aldehyde dehydrogenase	468795	519719	429056	830945	836101	833523	1.76398	0.0049
498001633	WP_010315797.1	uracil phosphoribosyltransferase	26563.3	24583.7	24379.6	33479	28427.2	31908.9	1.24215	0.0332
498001631	WP_010315789.1	death-on-curing protein	6691.99	6419.84	6555.91	11820.9	7086.87	18620	1.90808	0.2144
498001625	WP_010315787.1	hypothetical protein	20570.7	30663.3	16174.8	27856.6	49275.2	20627	1.45024	0.1443
498001623	WP_010315781.1	purine-nucleoside phosphorylase	19120.9	16122.4	20312.2	24516.4	16917.3	27166.3	1.2348	0.6742
498001621	WP_010315779.1	serine/threonine protein kinase	6428.91	6307.2	6428.98	8582.91	4477.4	6454.55	1.01825	0.9286
498001597	WP_010315777.1	DUF4040 domain-containing protein	19455.3	21809.1	68445.6	23886.3	18197.8	79308.8	1.10649	0.4505
498001591	WP_010315753.1	HAD family hydrolase	19054.4	33566.7	18426.6	16344.3	21714.4	17062.6	0.775834	0.2484
498001589	WP_010315747.1	NAD(P)H-quinone dehydrogenase	54943.4	45459.9	105511	72035.3	60581.3	118611	1.22006	0.0058
498001581	WP_010315745.1	DUF393 domain-containing protein	4008.11	4612.97	2071.19	2636.01	2990.32	1656.4	0.681122	0.0908
498001562	WP_010315737.1	hypothetical protein	2727.86	2436.68	5633.64	3254.24	1413.74	4584.34	0.856841	0.4268
498001556	WP_010315718.1	NAD-dependent epimerase/dehydratase family protein	26165.4	9458.01	32570.5	26713.9	11571	40681.5	1.15797	0.2596
498001553	WP_010315712.1	glycerol kinase	351313	394554	361548	351784	366996	346674	0.96211	0.2265
498001515	WP_010315709.1	glycerol-3-phosphate dehydrogenase	102331	97296	107367	61180.2	86285.1	103017	0.815918	0.238
498001510	WP_010315671.1	hydroxymethylglutaryl-CoA lyase	51381.6	59695.3	34636.2	56350	67155.9	40154	1.12317	0.0156
498001502	WP_010315666.1	hypothetical protein	1467.83	2657.58	1408.61	1470.18	1279.94	715.393	0.62622	0.2256
498001500	WP_010315658.1	XRE family transcriptional regulator	13359.3	34593	17822.4	7094.66	18359.7	14309.8	0.604553	0.154
498001499	WP_010315656.1	histidinol-phosphatase	25962.2	27749	16368.6	23696	23179.8	15497.4	0.89003	0.1401
498001498	WP_010315655.1	DNA-binding response regulator	13027.4	14751.2	17610.3	12874.4	15989.3	18966.9	1.05379	0.2351
498001481	WP_010315654.1	sensor histidine kinase	4224.46	4824.1	5380.81	4886.01	4463.71	6312.47	1.08544	0.4059
498001474	WP_010315637.1	TIGR03089 family protein	17187.7	14702.3	5018.2	9650.79	9828.84	3857.98	0.632314	0.1343
498001461	WP_010315630.1	dTDP-glucose 4,6-dehydratase	14008.1	11844.9	10268.7	14901.1	13129.2	9719.69	1.04508	0.4329
498001457	WP_010315617.1	glycosyltransferase family 2 protein	8371.83	6604.82	7205.79	6956.64	3162.34	5879.32	0.721215	0.0964
498001451	WP_010315613.1	NDP-sugar synthase	95321.1	77218.6	102930	91383.5	78411.5	107433	1.00638	0.8336
498001429	WP_010315607.1	coenzyme F420-0:L-glutamate ligase	43481.4	49150.4	26075.1	30707.7	36547.4	21365.1	0.746547	0.0637
498001426	WP_010315585.1	phosphomannomutase/phosphoglucomutase	255982	249915	252948	319772	316147	317959	1.25701	0.0001
498001420	WP_010315582.1	mannose-6-phosphate isomerase, class I	16339.2	9805.3	15657.3	24710.3	10114.9	13865.4	1.1648	0.5357
498001418	WP_010315576.1	dTMP kinase	21842.7	21177.6	20512.5	14033.2	13121.3	14945	0.662643	0.0121
498001411	WP_010315574.1	DNA-binding response regulator	31463.6	33414.7	43189.2	30640.9	28025.3	37346.6	0.888452	0.1291
498001408	WP_010315567.1	ribosome-associated translation inhibitor RaiA	187237	150416	167093	188030	152444	179638	1.03044	0.3032
498001403	WP_010315564.1	preprotein translocase subunit SecA	278560	300823	287471	307725	315987	294023	1.0587	0.1236
498001401	WP_010315559.1	geranylgeranyl reductase family protein	59764.7	57584.6	55404.4	35652.2	36286.9	36921.6	0.63015	0.0058
498001398	WP_010315557.1	NADH-quinone oxidoreductase subunit B	43570	47797.5	58011.4	37775.9	34472.1	44146.3	0.779188	0.0518
498001397	WP_010315554.1	NADH-quinone oxidoreductase subunit NuoE	31080.5	24197.7	19734.9	52879.3	36090.9	25056.1	1.52008	0.1131
498001396	WP_010315553.1	NADH oxidoreductase (quinone) subunit F	170824	145344	156006	128149	121251	125444	0.793869	0.027
498001393	WP_010315552.1	NADH-quinone oxidoreductase subunit G	509810	579618	491388	436472	497283	395923	0.841134	0.0058
498001389	WP_010315549.1	NADH-quinone oxidoreductase subunit J	12036.4	13454	10618.9	20134.6	22932.2	17337	1.6728	0.0095
498001388	WP_010315545.1	NADH-quinone oxidoreductase subunit M	42687.2	35822.8	16023.5	64852.7	21398.5	16132.4	1.08304	0.8286
498001387	WP_010315544.1	NADH-quinone oxidoreductase subunit NuoN	7071.24	7320.36	6822.12	12215.8	17062.3	7369.22	1.72753	0.1922
498001383	WP_010315543.1	polyprenyl synthetase family protein	32838	36292.4	23524.5	33588.6	39454.5	30943.8	1.1223	0.1923
498001379	WP_010315539.1	amidinotransferase	2284.35	2201.9	2366.8	2915.11	2521.87	3308.35	1.27612	0.0723
498001378	WP_010315535.1	glucose-1-phosphate thymidylyltransferase	27242.9	24881.6	23710	25535.5	26180.2	22104.4	0.973436	0.5659
498001363	WP_010315534.1	YajQ family cyclic di-GMP-binding protein	73096.2	48900.5	45355.5	92739.1	57272	49944.1	1.19482	0.1381
498001360	WP_010315519.1	MaoC family dehydratase	15465.8	11024.5	12425.8	14990.9	12625.1	11912.7	1.01574	0.7975
498001357	WP_010315516.1	MaoC family dehydratase	4251.18	11317.2	8408.13	3152.87	9823.89	9869.65	0.952868	0.7236
498001352	WP_010315513.1	pyridoxal phosphate-dependent aminotransferase	197167	226778	231189	228522	238679	252286	1.09823	0.0623
498001349	WP_010315508.1	transcription termination/antitermination protein NusG	322077	356658	266269	339636	304331	261359	0.958013	0.5866
498001342	WP_010315505.1	50S ribosomal protein L1	182783	207351	208999	110825	112752	110598	0.557764	0.0086
498001324	WP_010315498.1	50S ribosomal protein L7/L12	570048	650007	716331	1.14367e+06	1.41265e+06	1.48836e+06	2.08878	0.0084
498001320	WP_010315480.1	CHAT domain-containing protein	7479.59	9612.49	14195.2	7449.82	6460.62	15933.5	0.953868	0.7886
498001317	WP_010315476.1	DNA-directed RNA polymerase subunit beta	1.12022e+06	1.1733e+06	1.25507e+06	1.26793e+06	1.31899e+06	1.37131e+06	1.11544	0.0055
498001314	WP_010315473.1	DNA-directed RNA polymerase subunit beta'	1.14374e+06	1.23447e+06	1.12665e+06	1.02641e+06	1.02154e+06	882772	0.836191	0.0374
498001305	WP_010315470.1	XRE family transcriptional regulator	3530.63	9543.41	5551.52	4648.43	10972	5611.1	1.13992	0.171
498001303	WP_010315461.1	YbaB/EbfC family DNA-binding protein	2523.96	5040.21	1042.01	2609.78	4480.23	986.711	0.938479	0.463
498001276	WP_010315459.1	hypothetical protein	169206	216089	192301	152958	230314	219497	1.04358	0.5815
498001274	WP_010315432.1	elongation factor G	1.82728e+06	1.60043e+06	1.72871e+06	1.71299e+06	1.56824e+06	1.62535e+06	0.95155	0.0837
498001270	WP_010315430.1	elongation factor Tu	5.18144e+06	5.73768e+06	4.80825e+06	4.86794e+06	5.71493e+06	4.5288e+06	0.960852	0.1548
498001268	WP_010315426.1	50S ribosomal protein L3	176422	170806	173614	82984.3	101631	107527	0.560905	0.0126
498001267	WP_010315424.1	50S ribosomal protein L4	417255	583401	732283	177310	210373	257210	0.372139	0.0335
498001265	WP_010315423.1	50S ribosomal protein L23	225974	231597	220351	61146.8	83110	74934	0.323328	0.0015
498001263	WP_010315421.1	50S ribosomal protein L2	815996	833525	909187	233058	155057	201996	0.230628	0.0033
498001255	WP_010315419.1	30S ribosomal protein S19	28057.8	33388.6	38719.4	16071	13011.4	16024.2	0.450321	0.03
498001253	WP_010315411.1	50S ribosomal protein L16	284785	298659	270911	25985.8	45842.8	35154.7	0.125221	0.0008
498001246	WP_010315409.1	50S ribosomal protein L29	66323.6	106703	75225.8	73205.3	115765	82769.4	1.09461	0.0067
498001238	WP_010315402.1	50S ribosomal protein L24	37334.6	47120.9	59317.5	16678.6	20819.3	20758.4	0.405197	0.0327
498001233	WP_010315394.1	50S ribosomal protein L6	192406	259373	235328	116419	150684	118320	0.560936	0.0151
498001228	WP_010315389.1	30S ribosomal protein S5	147264	191862	197367	61677.3	91184.4	79155	0.432469	0.0085
498001225	WP_010315384.1	50S ribosomal protein L15	221990	192924	207457	68586.2	73051.9	70819	0.341367	0.005
498001201	WP_010315381.1	preprotein translocase subunit SecY	17009.6	17964.5	21135.9	9527.87	11803.9	14509.8	0.638773	0.0033
498001199	WP_010315357.1	30S ribosomal protein S4	377090	358527	395654	81086.4	72507.6	134404	0.254579	0.0013
498001197	WP_010315355.1	DNA-directed RNA polymerase subunit alpha	750258	810433	1.02472e+06	895019	1.01636e+06	1.29902e+06	1.24174	0.0308
498001193	WP_010315353.1	50S ribosomal protein L17	230268	231398	211892	201560	181874	197132	0.861939	0.0918
498000994	WP_010315349.1	hypothetical protein	5106.73	6487.2	9242.36	5165.43	5868.16	6785.64	0.855202	0.3126
498000990	WP_010315150.1	3-hydroxyisobutyrate dehydrogenase	6674.03	9500.17	68042.2	5764.12	9293.89	79429.5	1.12196	0.481
498000959	WP_010315146.1	ketol-acid reductoisomerase	72855.2	75911.5	71631.3	75115.4	82009.9	88055.2	1.11244	0.19
498000936	WP_010315115.1	betaine-aldehyde dehydrogenase	127377	140022	89734.4	150455	130828	86739.6	1.03049	0.7487
498000934	WP_010315092.1	GntR family transcriptional regulator	6325.88	31974.9	19096.6	6259.13	15438.9	18489.5	0.700163	0.3995
498000924	WP_010315090.1	amine oxidase	7045.6	8134.23	4290.03	5901.12	8219.2	3992.76	0.930313	0.3392
498000855	WP_010315080.1	aldehyde dehydrogenase	6009.38	4332.91	9096.81	5404.3	4012.62	13124.4	1.15958	0.5616
498000848	WP_010315011.1	bifunctional 3,4-dihydroxy-2-butanone-4-phosphate synthase/GTP cyclohydrolase II	10124	14257.7	18441.8	15224.7	13108.9	15343.4	1.01993	0.9189
498000846	WP_010315004.1	CoA transferase	27284.1	16421.6	33664.5	26441.6	15798.1	25785.4	0.879215	0.3212
498000845	WP_010315002.1	hydroxymethylglutaryl-CoA lyase	28338.8	22046	25022.5	34857.1	23938.6	26380.3	1.12955	0.1852
498000799	WP_010315001.1	aldehyde dehydrogenase	219113	201807	267178	179665	173436	252622	0.880286	0.0624
498000764	WP_010314955.1	TetR/AcrR family transcriptional regulator	6194.17	7075.6	3901.45	6819.24	8746.87	4748.99	1.18309	0.0811
498000759	WP_010314920.1	GntR family transcriptional regulator	8704.2	7828.89	7912.25	11945.2	6621.98	10432.2	1.18629	0.3856
498000728	WP_010314915.1	phosphotriesterase	19872.8	18038.7	13470.5	133513	14817	13460.6	3.14879	0.4393
498000723	WP_010314884.1	hypothetical protein	3621.2	21478.6	30837.8	5717.36	17325.2	30756.4	0.961767	0.7346
498000715	WP_010314879.1	hypothetical protein	21298.3	10792.2	83356.5	12089.2	8230.58	87862.7	0.937074	0.6031
498000694	WP_010314871.1	ABC transporter substrate-binding protein	10390.3	2948.03	34061.4	7579.97	2776.47	23470.9	0.713661	0.2849
498000686	WP_010314850.1	dihydrodipicolinate synthase family protein	4275.99	4449.03	4622.07	4726.63	7956.63	3662.49	1.22467	0.5275
498000655	WP_010314842.1	chitin deacetylase	8859.43	6858.31	8383.61	8890.44	6389.37	10834.7	1.08353	0.5343
498000634	WP_010314811.1	LLM class flavin-dependent oxidoreductase	2125.33	207.043	1389.27	1451.88	292.859	1186.41	0.787595	0.3559
498000621	WP_010314790.1	hypothetical protein	15634.9	6157.52	7807.04	25824.1	8543.79	9576.21	1.48463	0.2197
498000616	WP_010314777.1	cytochrome P450	2605.33	5846.49	5870.5	1246.78	8223.6	14237.7	1.65532	0.3845
498000593	WP_010314772.1	SDR family NAD(P)-dependent oxidoreductase	505.225	4444.09	4695.65	689.679	2407.89	9261.92	1.28144	0.6867
498000568	WP_010314749.1	hypothetical protein	9970.81	13420.5	14049.1	9122.24	13767.6	19217.6	1.12465	0.4867
498000566	WP_010314724.1	asparagine synthase (glutamine-hydrolyzing)	1373.1	5256.34	13171.4	7622.83	27479.9	36579.7	3.62017	0.0889
498000544	WP_010314722.1	cytochrome P450	16836.2	6819.75	3039.18	36034.4	8730.96	1681.73	1.73991	0.4104
498000529	WP_010314700.1	aminotransferase class I/II-fold pyridoxal phosphate-dependent enzyme	3135.54	3082	2687.85	2262.98	2147.51	3234.95	0.858518	0.4769
498000513	WP_010314685.1	LLM class flavin-dependent oxidoreductase	4826.32	11177.8	10268.1	4360.63	9545.87	8788.05	0.863823	0.0827
498000484	WP_010314669.1	TetR/AcrR family transcriptional regulator	28153.4	11165.2	27746.7	47653.8	20192	24434.1	1.37597	0.3304
498000482	WP_010314640.1	alcohol dehydrogenase	12778.8	10010.7	11394.8	12506.4	9490.72	10998.5	0.965229	0.031
498000469	WP_010314638.1	glucose-6-phosphate dehydrogenase	7415.74	2989.85	4825.31	7105.67	1734.54	3813.28	0.830778	0.0937
498000464	WP_010314625.1	wax ester/triacylglycerol synthase family O-acyltransferase	6579.93	4343.6	10637.8	5600.59	4928.59	9620.61	0.934533	0.4668
498000457	WP_010314620.1	polyprenyl synthetase	19377.8	10749.8	23921.8	14357.1	10789	24726.4	0.92272	0.5257
498000422	WP_010314613.1	MarR family transcriptional regulator	10529.9	2493.97	5879.59	19082	1494.08	3835.33	1.29137	0.6407
498000414	WP_010314578.1	pentalenene synthase	8399.53	7447.08	7958.8	6400.4	7276.32	7576.9	0.892806	0.2787
498000402	WP_010314570.1	hypothetical protein	3006.58	1215.7	1218.31	2592.52	1786.16	1073.7	1.00217	0.9905
498000397	WP_010314558.1	hypothetical protein	9632.77	16683.6	8248.54	11145.5	13295.7	8408.58	0.95038	0.7334
498000393	WP_010314553.1	hypothetical protein	1009.28	1068.61	5136.69	1245.39	1131.56	4972.22	1.01865	0.7362
498000385	WP_010314549.1	putative baseplate assembly protein	18012.3	3015.38	75497.9	2937.05	5081.5	16047.6	0.249324	0.3183
498000378	WP_010314541.1	Rhs element Vgr protein	5656.48	3160.75	2701.09	4239.83	2343.58	1837.79	0.731113	0.0331
498000373	WP_010314534.1	hypothetical protein	2105.56	1445.06	1091.45	2138.35	2107.65	1966.11	1.33822	0.1743
498000371	WP_010314529.1	phage tail protein	13636.2	10683.1	6626.47	11405.9	14751.8	5536.33	1.02418	0.9094
498000367	WP_010314527.1	phage tail sheath family protein	11515.5	31438.6	21687.7	11722.2	37381.2	30414.6	1.23013	0.1867
498000243	WP_010314523.1	hypothetical protein	73020	55257	89868.7	86270.8	46007.3	80096.7	0.973546	0.8236
498000170	WP_010314399.1	hypothetical protein	8602.46	8725.94	9551.18	8324.77	7987.37	11107.3	1.02009	0.8213
498000153	WP_010314326.1	PH domain-containing protein	11921.6	4413.76	9319.15	13830.5	5523.22	8900.11	1.10132	0.3322
498000092	WP_010314309.1	NAD-dependent epimerase	12011.5	11677.1	12345.9	13707.5	12215.5	16119.8	1.16674	0.1686
498000045	WP_010314248.1	hypothetical protein	43241.6	57616.9	55991.3	32860.7	47671.1	49116.5	0.826576	0.0145
498000040	WP_010314201.1	carbon-nitrogen hydrolase	1336.03	1487.87	3468.65	1691.71	1748.65	3250.3	1.06327	0.533
498000038	WP_010314196.1	allophanate hydrolase	37646.6	30525.6	34086.1	46288.9	41341.7	88350	1.72094	0.24
498000034	WP_010314194.1	allophanate hydrolase	23262.5	19915.8	13045.7	33956.1	25273.6	17619.6	1.36684	0.0701
498000010	WP_010314190.1	acetyl-CoA carboxylase biotin carboxylase subunit	53278.5	108729	136374	66840.3	104053	162678	1.11794	0.3219
497999907	WP_010314166.1	2,3-diaminopropionate biosynthesis protein SbnB	6044.63	5764.79	5904.71	10592.5	10934	11275.6	1.85175	0.0024
497999903	WP_010314063.1	cytochrome P450	5372.65	4087.42	2829.36	6597.76	5165.38	2502.16	1.16078	0.3146
497999887	WP_010314059.1	beta-ketoacyl synthase	1232.42	964.383	1805.39	1603.62	1165.47	2045.14	1.2029	0.0343
497999885	WP_010314043.1	xanthine dehydrogenase family protein subunit M	6286.23	7054.44	13880.4	6258.24	6849.29	15118.4	1.03691	0.5378
497999841	WP_010314041.1	xanthine dehydrogenase family protein molybdopterin-binding subunit	15955.1	19339.9	12570.2	55230.6	22457.8	13460.5	1.90428	0.3659
497999762	WP_010313997.1	cold shock domain-containing protein	36017.6	28263.4	30159.9	37238.2	33253.6	30213.8	1.06633	0.296
497999643	WP_010313918.1	phytanoyl-CoA dioxygenase	4177.73	5513.1	2458.57	5155.53	7469.77	3066.61	1.29158	0.0991
497999599	WP_010313799.1	threonine dehydrogenase	84642.3	62159.7	136572	55089.6	41984.4	83060.3	0.635676	0.0741
497999581	WP_010313755.1	gas vesicle protein GvpFL	15812.2	16127.2	14386.2	18535.3	12723.3	16232.3	1.02515	0.8579
497999560	WP_010313737.1	MerR family transcriptional regulator	5118.65	3186.61	7719.08	5218.8	4938.06	9408.07	1.22095	0.1606
497999524	WP_010313716.1	hypothetical protein	19708.8	50256.7	38974.3	23443.9	57047.7	36824.6	1.07689	0.3987
497999506	WP_010313680.1	cytochrome P450	9502.62	4619.45	10898.6	8672.9	6175.8	10744.6	1.02288	0.8133
497999493	WP_010313662.1	acyl-CoA dehydrogenase	4047.53	8067.02	9036.01	4247.67	8081.21	12915.8	1.19357	0.3916
497999491	WP_010313649.1	ATP-dependent DNA ligase	39886.6	32114.7	34754	37426.1	29237.7	31979.3	0.924011	0.0021
497999488	WP_010313647.1	MBL fold metallo-hydrolase	97199.4	130398	97536.5	87359.3	106799	102119	0.911246	0.3586
497999481	WP_010313644.1	DUF1269 domain-containing protein	817146	541622	895671	752752	492342	801107	0.907632	0.0349
497999478	WP_010313637.1	MBL fold metallo-hydrolase	151455	165311	87641.3	169863	175778	105705	1.11607	0.0264
497999476	WP_010313634.1	maleylpyruvate isomerase family mycothiol-dependent enzyme	132647	139598	124302	85340.1	105260	93806.8	0.717209	0.018
497999470	WP_010313632.1	excinuclease ABC subunit UvrA	74140.8	89573.9	103641	63432.3	76213	93023	0.870258	0.006
497999468	WP_010313626.1	dimethyladenosine transferase	6518.39	5041.95	8810.4	5924.83	4391.17	8885.07	0.942581	0.2361
497999451	WP_010313624.1	hypothetical protein	12266.8	5909.47	24903.6	9846.31	3076.89	21773.3	0.805399	0.0054
497999448	WP_010313607.1	phenylalanine--tRNA ligase subunit alpha	156876	180538	213672	145207	176579	242544	1.02403	0.7564
497999446	WP_010313604.1	phenylalanine--tRNA ligase subunit beta	262470	266359	281275	247028	240059	274971	0.940692	0.1093
497999443	WP_010313602.1	PucR family transcriptional regulator	10064.9	8023.67	15860.1	11628.2	9402.78	16532.8	1.10649	0.0472
497999428	WP_010313599.1	FAD-dependent oxidoreductase	198719	324189	247011	105263	117959	109053	0.431571	0.047
497999416	WP_010313584.1	DUF1841 family protein	5967.1	6986.94	7134.64	5977.36	8857.12	7264.58	1.10008	0.3809
497999413	WP_010313572.1	bifunctional glutamate N-acetyltransferase/amino-acid acetyltransferase ArgJ	83491.6	95619.1	141049	93383.8	113142	169386	1.17414	0.0738
497999411	WP_010313569.1	acetylglutamate kinase	58936.7	60419.8	59678.3	65194.8	70870.4	106964	1.35744	0.0894
497999409	WP_010313567.1	acetylornithine transaminase	70636.4	64464.7	68062.6	69969	65501.9	63411.6	0.978928	0.4863
497999403	WP_010313565.1	ornithine carbamoyltransferase	64182.1	48695.6	48994.1	61784.5	48834.1	49190.4	0.987256	0.5057
497999361	WP_010313559.1	tyrosine--tRNA ligase	49553.3	56020.7	34281.3	36948.6	38993.8	29227.9	0.751993	0.0805
497999346	WP_010313517.1	ABC transporter ATP-binding protein	24099	13330.5	20971.1	20289.3	11231	20824.8	0.896311	0.1967
497999334	WP_010313502.1	maleylpyruvate isomerase family mycothiol-dependent enzyme	12759.9	7405.41	15747.8	13269.7	5854	16153.9	0.982304	0.782
497999333	WP_010313490.1	NAD(P)H-quinone oxidoreductase	16676.4	14737.5	20556	14702.6	15060.6	25843.1	1.06997	0.6286
497999332	WP_010313489.1	cysteine desulfurase-like protein	14201.8	12020.9	17464.9	12272.4	9509	20117.4	0.959055	0.75
497999330	WP_010313488.1	bacterial proteasome activator family protein	29553.1	41578.6	39968.5	39138.6	54498.4	58739.3	1.37152	0.036
497999329	WP_010313486.1	glycosyltransferase family 2 protein	19236.7	26401	27190	17703.2	23449.9	18778.6	0.822924	0.1768
497999324	WP_010313485.1	arabinosyltransferase	17797.5	17596	23011.4	13536.5	7647.91	12198.4	0.571575	0.0557
497999322	WP_010313480.1	FAD-binding oxidoreductase	60125.7	60554.9	44082.9	28822.2	44856.8	33514.3	0.650588	0.0913
497999320	WP_010313478.1	FAD-binding oxidoreductase	18310.4	71355.9	31697.5	14233.6	51562.6	23173.2	0.73308	0.1473
497999311	WP_010313476.1	decaprenylphospho-beta-D-erythro-pentofuranosid-2-ulose 2-reductase	136189	128613	121038	72446	66896.1	77995.9	0.563286	0.0135
497999309	WP_010313467.1	class I SAM-dependent methyltransferase	12793.6	19439.3	17615.9	16373	38649.7	12363	1.3518	0.4996
497999288	WP_010313465.1	hypothetical protein	54318.8	71967.2	169058	89389.7	77479.5	180795	1.17715	0.1921
497999286	WP_010313444.1	glycosyltransferase family 2 protein	178219	182381	170246	157655	146198	152191	0.859087	0.048
497999282	WP_010313442.1	UDP-galactopyranose mutase	114243	98132	106187	103991	85484.8	100441	0.910078	0.0421
497999272	WP_010313438.1	LGFP	15240.6	14238.9	13237.2	13455	19325.5	9830.37	0.997521	0.9904
497999270	WP_010313428.1	XRE family transcriptional regulator	5317.18	6655.89	4702.4	8250.14	12961.1	4851.97	1.56297	0.2208
497999265	WP_010313426.1	serine--tRNA ligase	106948	123111	133106	132108	118452	129688	1.04704	0.4148
497999263	WP_010313421.1	histidine phosphatase family protein	4801.17	7913.94	5673.77	3588.29	6029.85	3877.95	0.733927	0.0163
497999258	WP_010313419.1	prephenate dehydratase	11886.8	4022.3	13560.7	11869.7	3947.21	15297.2	1.0558	0.4538
497999257	WP_010313414.1	Hsp20/alpha crystallin family protein	7085.82	9910.36	6332.1	5609.75	4910.21	5558.98	0.689247	0.2059
497999252	WP_010313413.1	DoxX family protein	81717.4	121561	119747	18918	33969	31779.2	0.262104	0.0108
497999248	WP_010313408.1	GAF domain-containing protein	15530.5	12562.7	14781.7	16268.3	12829.9	16444.8	1.06223	0.1623
497999246	WP_010313404.1	cytochrome d ubiquinol oxidase subunit II	15236.2	18536.8	118650	15580.5	15346.2	136862	1.1008	0.5203
497999236	WP_010313402.1	cytochrome ubiquinol oxidase subunit I	312550	334244	323397	55617.2	55310.1	47605.4	0.163403	0.0006
497999224	WP_010313392.1	fumarylacetoacetase	9123.66	6443.52	7947.56	6771.99	5358.36	10181.4	0.948842	0.7969
497999221	WP_010313380.1	arginine deiminase	47777.7	54706.8	39257.8	47335.5	48084.9	43055.9	0.976958	0.7534
497999215	WP_010313377.1	ferritin	1.0211e+06	985043	829111	892344	993511	754999	0.931436	0.2457
497999209	WP_010313371.1	hypothetical protein	182347	160380	130166	198462	182726	160394	1.14525	0.0304
497999196	WP_010313365.1	rhodanese-like domain-containing protein	3522.42	5877.53	3513.37	2917.84	6864.07	4895.69	1.13662	0.4349
497999192	WP_010313352.1	S49 family peptidase	227079	222511	187403	239283	229520	193715	1.04007	0.0446
497999187	WP_010313348.1	Fpg/Nei family DNA glycosylase	10675.1	3911.94	5201.49	8636.37	3873.55	4846.13	0.877078	0.3215
497999171	WP_010313343.1	XRE family transcriptional regulator	13403.4	11459.3	21304.5	13429.2	11834.1	20819.8	0.99818	0.9209
497999167	WP_010313327.1	dodecin domain-containing protein	2247.82	3295.53	3515.56	3405.62	3571.17	3856.68	1.19589	0.1725
497999163	WP_010313323.1	peptide-methionine (S)-S-oxide reductase MsrA	33140.2	48650.8	56792.6	36253.7	51547.3	67403.7	1.11994	0.1605
497999155	WP_010313319.1	hypothetical protein	27099.1	26902.6	21328.6	23489.1	21548	19499.4	0.856713	0.0715
497999143	WP_010313311.1	hypothetical protein	64274.9	91822.5	94655.5	75663.8	108907	96994.2	1.12288	0.1392
497999139	WP_010313299.1	aldo/keto reductase	46674.5	30063.1	52477.5	48413.3	28151	59583.9	1.05366	0.4707
497999135	WP_010313295.1	SDR family NAD(P)-dependent oxidoreductase	229381	250948	195853	209367	183170	236896	0.930863	0.6697
497999126	WP_010313291.1	TM0106 family RecB-like putative nuclease	18824.1	19403.9	74850.1	22334.3	25011.4	89563.7	1.21075	0.1471
497999110	WP_010313282.1	copper resistance protein CopC	248850	233053	223242	147947	108949	106959	0.515999	0.0036
497999097	WP_010313266.1	SDR family NAD(P)-dependent oxidoreductase	68680.2	46772	45334.9	105801	69764.8	62898.5	1.48311	0.0471
497999095	WP_010313253.1	serine/threonine-protein phosphatase	137953	114741	273912	137060	112811	292609	1.03015	0.5129
497999093	WP_010313251.1	FtsW/RodA/SpoVE family cell cycle protein	19192.2	13792.7	17958.6	28845.3	12422.8	20818.3	1.21873	0.3668
497999091	WP_010313249.1	penicillin-binding protein 2	105216	126412	120181	95436.1	114919	106388	0.900327	0.0097
497999089	WP_010313247.1	serine/threonine protein kinase	22812	21163.3	28556	17297.2	17355	16564.5	0.706132	0.1042
497999086	WP_010313245.1	Stk1 family PASTA domain-containing Ser/Thr kinase	51700.8	37451.8	60748.7	48190.8	34032.5	52780.2	0.900616	0.0805
497999062	WP_010313242.1	aminodeoxychorismate/anthranilate synthase component II	16485.2	28860.6	50424.1	15355.8	22430.4	39956.1	0.811761	0.1563
497999060	WP_010313218.1	DUF3566 domain-containing protein	14013.1	18501.2	18201.5	16684.9	17540.9	19371.5	1.05682	0.4582
497999059	WP_010313216.1	DNA gyrase subunit A	267134	318182	432321	192471	220806	326419	0.726876	0.01
497999057	WP_010313215.1	DNA topoisomerase (ATP-hydrolyzing) subunit B	319364	313416	281513	333560	325990	313461	1.06422	0.0875
497999055	WP_010313213.1	DNA replication/repair protein RecF	30731	13549.1	20502.1	50468.7	22456.2	19517.2	1.42697	0.2633
497999052	WP_010313211.1	decarboxylating 6-phosphogluconate dehydrogenase	116729	169486	100233	118205	165295	89249.6	0.964552	0.3325
497999050	WP_010313208.1	DNA polymerase III subunit beta	195856	222895	178363	205549	262790	196011	1.1126	0.1313
497999042	WP_010313206.1	chromosomal replication initiator protein DnaA	34016.6	15306.7	40467.4	30244.1	14069.5	35690.4	0.891005	0.0903
497999039	WP_010313198.1	membrane protein insertase YidC	15584	14740.8	20274.7	15009.6	10977.8	23465.7	0.977345	0.8668
497999033	WP_010313195.1	single-stranded DNA-binding protein	234203	196569	178806	236962	199161	199514	1.04275	0.2853
497999028	WP_010313189.1	ParB/RepB/Spo0J family partition protein	23113.5	28430.5	19602.6	17963.4	28246.9	15688.6	0.87002	0.1749
497999026	WP_010313184.1	GNAT family N-acetyltransferase	22381.2	32031.4	26722	25226.4	30021.1	27687.6	1.02219	0.7125
497999024	WP_010313182.1	N-acetylmuramoyl-L-alanine amidase	43469.3	32632.8	32802.3	35919.8	28557.6	25117.4	0.822692	0.0321
497999022	WP_010313180.1	thioredoxin	70942.3	75929.1	65955.5	138668	142503	134833	1.95466	< 0.0001
497999015	WP_010313178.1	thioredoxin-disulfide reductase	146917	188232	127412	126271	170072	117160	0.893943	0.0348
497999012	WP_010313171.1	membrane protein	29472.7	19953.4	17020.6	26122.7	14749.8	18830	0.898503	0.3961
497999011	WP_010313168.1	NUDIX hydrolase	157.012	3339.82	3628.11	128.017	2941.16	2420.44	0.770479	0.2578
497998998	WP_010313167.1	CCA tRNA nucleotidyltransferase	42291.4	64418.2	58108	40977.4	73350.9	46256	0.974314	0.836
497998994	WP_010313154.1	leucine--tRNA ligase	143795	133504	125961	129388	124764	124354	0.938616	0.1557
497998991	WP_010313150.1	acyl-CoA oxidase	46064.2	13359.9	84810.3	65476	15078.3	98029.3	1.23815	0.1578
497998972	WP_010313147.1	isocitrate lyase/phosphoenolpyruvate mutase family protein	26266.3	23870.8	18540.5	31182.8	28410.5	22292.6	1.19232	0.006
497998965	WP_010313128.1	DNA-binding response regulator	29883.5	29414.4	32532.2	27275	28774.8	26557.9	0.89957	0.1871
497998961	WP_010313121.1	hypothetical protein	19982.6	47116.8	21481.9	18380.7	59800.9	31661.2	1.24002	0.2489
497998952	WP_010313117.1	inositol-3-phosphate synthase	85238	55807.4	50621.5	80446.7	50880	47475.2	0.932878	0.0174
497998943	WP_010313108.1	hypothetical protein	10780.4	2054.33	1510.89	8229.93	1758.8	1244.21	0.783025	0.3038
497998938	WP_010313099.1	M20/M25/M40 family metallo-hydrolase	40484.7	34970	38592.7	46423.8	38317.1	44731.1	1.13525	0.0292
497998932	WP_010313094.1	GPP34 family phosphoprotein	6692.22	8232.22	9384.85	6549.7	6138.57	11545.8	0.996904	0.9856
497998930	WP_010313088.1	alpha-ketoacid dehydrogenase subunit beta	62028.5	73389.1	76961.1	61087.7	68283.3	63347.4	0.907428	0.2209
497998928	WP_010313086.1	2-oxo acid dehydrogenase subunit E2	54586.3	49418.6	55135.8	72446.2	75274.1	77563	#REF!	0.0109
497998925	WP_010313084.1	pyridoxamine 5'-phosphate oxidase	8512.03	9328.69	14426.1	9774.91	5604.15	15265.2	0.949715	0.7671
497998914	WP_010313081.1	DUF4190 domain-containing protein	68868.5	94668.6	71671.9	66227.3	87818.1	76235.3	0.979047	0.6709
497998911	WP_010313070.1	acyl-CoA dehydrogenase	57666.1	55062.2	52458.3	54287.8	51128.6	47969.4	0.928561	0.0066
497998907	WP_010313067.1	TetR/AcrR family transcriptional regulator	5605.38	4681.23	1248.83	2704.67	3475.81	1478.25	0.663931	0.2894
497998883	WP_010313063.1	3-oxoacyl-ACP reductase	22157.7	30648.9	69947.3	24386.7	29516.8	88616.8	1.16102	0.3941
497998869	WP_010313039.1	amino acid ABC transporter ATP-binding protein	40148.9	50582.9	48806.6	45898.2	30475.7	42453.8	0.851577	0.4529
497998865	WP_010313025.1	ESX secretion-associated protein EspG	8812.08	11673.1	10682.6	13377.2	14754.9	12124.4	1.29161	0.0784
497998863	WP_010313021.1	YbaB/EbfC family DNA-binding protein	9955.64	10936.3	6831.31	10202.9	11449.2	9622.22	1.12809	0.2802
497998854	WP_010313019.1	ROK family transcriptional regulator	44906.1	199603	39084.7	26940.6	108465	23304.4	0.559637	0.2348
497998850	WP_010313010.1	extracellular solute-binding protein	8736.01	5025.73	5636.82	6622.56	6898.17	4294.75	0.918392	0.7076
497998827	WP_010313006.1	phosphoenolpyruvate carboxykinase (GTP)	100187	117448	79865.3	86760.9	100994	75327.1	0.884308	0.0849
497998819	WP_010312983.1	dynamin	20604.5	21234.6	16907.7	19547.8	15938.5	16041.6	0.877118	0.6425
497998790	WP_010312975.1	ABC transporter ATP-binding protein	28777.3	34226.8	39432.5	43163.1	49660.2	52583	1.41948	0.0021
497998756	WP_010312946.1	short chain dehydrogenase	13842.4	24717.4	24594.2	11318.7	22225.7	26856	0.9564	0.6221
497998753	WP_010312912.1	MBL fold metallo-hydrolase	8647.56	914.563	4664.98	17313.9	674.799	2822.65	1.46279	0.5711
497998743	WP_010312909.1	cupin domain-containing protein	16962.4	16141.6	17783.2	25934.9	26440.3	25429.4	1.52896	0.0072
497998719	WP_010312899.1	MerR family transcriptional regulator	10310.4	24961.1	4572.96	17425.3	15464.4	6298.56	0.98353	0.9684
497998717	WP_010312875.1	single-stranded DNA-binding protein	87016.3	107681	119808	69972.4	103491	111173	0.90503	0.1184
497998710	WP_010312873.1	50S ribosomal protein L9	50202.6	80517	66785.4	42694	61363.2	54602	0.803317	0.062
497998681	WP_010312866.1	mandelate racemase	12963.1	12131.6	8132.61	16359.8	12775.3	9317.27	1.15725	0.1745
497998664	WP_010312837.1	NUDIX domain-containing protein	3071.43	2894.05	3771.29	2334.11	2479.09	4067.92	0.912122	0.449
497998658	WP_010312820.1	(Fe-S)-binding protein	78825.7	115112	88828.3	47629.1	63038.3	56429.2	0.590935	0.0295
497998652	WP_010312814.1	molecular chaperone DnaJ	27377.3	29371.4	36801.4	19432.5	23135.5	27152.8	0.745278	0.015
497998650	WP_010312808.1	TetR/AcrR family transcriptional regulator	4635.27	2181.02	3908.99	4209.56	1763.33	3673.55	0.899412	0.0286
497998640	WP_010312806.1	hypothetical protein	940.438	2195.16	2134.17	1190.64	2034.99	2517.61	1.08985	0.4364
497998637	WP_010312796.1	ATP-dependent chaperone ClpB	305881	299323	321342	316566	304181	347892	1.04543	0.1628
497998634	WP_010312793.1	TetR/AcrR family transcriptional regulator	2501.46	2247.25	11988.1	2656.9	2066.89	16403.7	1.26234	0.4267
497998633	WP_010312790.1	hypothetical protein	10829.3	10390.1	2962.11	8447.97	10006.5	3642.86	0.91381	0.5199
497998632	WP_010312789.1	SDR family NAD(P)-dependent oxidoreductase	5288.77	12176	12079.8	7710.77	9510.88	12007.8	0.989336	0.9495
497998630	WP_010312788.1	orotate phosphoribosyltransferase	48810.3	47049	60159.8	49251.9	46788.7	64991.5	1.03213	0.4043
497998627	WP_010312786.1	VOC family protein	3153.81	5674.44	2305.52	3057.41	4931.87	2453.28	0.937917	0.4771
497998626	WP_010312783.1	N-acetylglucosamine-6-phosphate deacetylase	7004.51	2821.64	7183.78	11577.6	5619.99	9372.86	1.56205	0.0468
497998625	WP_010312782.1	ROK family protein	2967.73	2366.9	2339.9	3046.49	3304.56	2510.61	1.15468	0.2833
497998623	WP_010312781.1	SigE family RNA polymerase sigma factor	3017.74	2453.91	1690.43	2292.29	2051.59	1523.03	0.819163	0.1164
497998621	WP_010312779.1	class II fructose-bisphosphate aldolase	517482	578134	568265	812256	935285	886143	1.58286	0.0032
497998614	WP_010312777.1	DUF3151 domain-containing protein	93794.3	48497.1	48118.8	108120	68318.7	66082.5	1.27368	0.0085
497998610	WP_010312770.1	HNH endonuclease	26059.5	19198.3	25901.3	83857	53200.9	69745.4	2.90621	0.0225
497998605	WP_010312766.1	adenylosuccinate synthase	148861	155670	152007	177860	168003	184181	1.161	0.0577
497998597	WP_010312761.1	phosphoribosylamine--glycine ligase	90259.5	93284.6	86736.6	86101.9	88644.1	81102.8	0.946604	0.0081
497998592	WP_010312753.1	pyridoxal phosphate-dependent aminotransferase	16489.9	77131.9	27136.2	14699.9	59329.6	24492.8	0.815866	0.2902
497998588	WP_010312748.1	HAD family phosphatase	17408.7	14728	26046.6	17874.7	13619.7	33494.4	1.11697	0.4792
497998582	WP_010312744.1	SigE family RNA polymerase sigma factor	8715.57	6023.29	7923.59	7771.99	5896.54	6371.03	0.884263	0.1685
497998578	WP_010312738.1	TetR family transcriptional regulator	4452.71	4676.37	4467.95	5856.85	8845.97	4879.14	1.44016	0.218
497998570	WP_010312734.1	ABC transporter ATP-binding protein	9393.15	7476.36	12291.5	9591	7567.08	13171.3	1.04007	0.2557
497998568	WP_010312726.1	adenylosuccinate lyase	175411	187751	156594	162427	166920	135921	0.895164	0.0197
497998566	WP_010312724.1	TenA family transcriptional regulator	11942.2	15032.8	12560.3	5356.25	11248.4	7455.64	0.608579	0.0237
497998560	WP_010312722.1	phosphoribosylaminoimidazolesuccinocarboxamide synthase	108348	55978.3	83979.6	100713	55781	79371.8	0.949899	0.1948
497998553	WP_010312716.1	MBL fold metallo-hydrolase	78615.6	93205.3	71448.7	120687	115677	98225.8	1.37539	0.0361
497998551	WP_010312709.1	phosphoribosylformylglycinamidine synthase subunit PurS	39997	52089.1	29466.7	95008	117253	90840.1	2.49357	0.0024
497998538	WP_010312707.1	phosphoribosylformylglycinamidine synthase subunit PurQ	102340	100643	104036	145732	133088	158375	1.424	0.0206
497998533	WP_010312694.1	lysozyme	76291	66340.9	271427	65098.1	56242.8	185079	0.740039	0.291
497998529	WP_010312689.1	type VII secretion system-associated protein	3951.44	5403.46	4705.03	3903.69	6640.05	4393.02	1.06236	0.6033
497998515	WP_010312685.1	S8 family peptidase	8512.48	9236.65	8438.09	9727.74	10725.8	12317.8	1.25142	0.122
497998513	WP_010312671.1	hydantoinase/oxoprolinase family protein	23308.3	22778.8	72913.5	24539	23194.4	83651.7	1.10407	0.339
497998492	WP_010312669.1	hydantoinase B/oxoprolinase family protein	30587	22279.4	21152	50728.3	23813	15310.6	1.21391	0.5653
497998489	WP_010312648.1	DUF3073 domain-containing protein	2924.46	4294.99	5392.68	2454.95	4758.23	3661.03	0.862203	0.4585
497998484	WP_010312645.1	hypothetical protein	12031.9	10773.4	9001.7	9758.63	14790	10082.3	1.08879	0.656
497998482	WP_010312640.1	aminodeoxychorismate lyase	71939	67281.2	122448	70786.7	79259.7	150529	1.14869	0.2647
497998479	WP_010312638.1	DinB family protein	130125	167603	165865	115893	160353	173440	0.970003	0.5458
497998473	WP_010312635.1	FABP family protein	13518.9	20160.8	17941.3	20341.8	21686.9	21679.6	1.23415	0.1198
497998472	WP_010312629.1	DUF1416 domain-containing protein	19210.4	20624.7	13516.9	21517.8	22415.2	15691.7	1.11758	0.0055
497998463	WP_010312628.1	sulfurtransferase	328798	351384	386908	353570	361925	421674	1.06567	0.0798
497998454	WP_010312619.1	DUF2993 domain-containing protein	50940.5	23265	36433.3	40017.6	23203.6	34074.5	0.8794	0.3106
497998446	WP_010312610.1	phosphate ABC transporter substrate-binding protein PstS	394216	464687	384755	285975	363717	273153	0.74204	0.0009
497998442	WP_010312602.1	phosphate ABC transporter ATP-binding protein	64487.6	76212.5	93921.6	55593.5	54430.2	71523.7	0.773788	0.0567
497998431	WP_010312598.1	phosphate transport system regulatory protein PhoU	111689	78882	87654	71316.8	59288.7	73316.6	0.732939	0.0894
497998419	WP_010312587.1	superoxide dismutase family protein	54680.2	49403.7	47569.3	60859.1	53808.5	44593.9	1.05017	0.4611
497998416	WP_010312575.1	TetR/AcrR family transcriptional regulator	647.396	4348.86	2859.73	568.414	5436.34	2611.43	1.09677	0.6075
497998384	WP_010312572.1	DUF4232 domain-containing protein	14402.6	12057.1	10620.7	12318.7	11181.5	8018.35	0.850005	0.0684
497998382	WP_010312540.1	GntR family transcriptional regulator	9685.35	13273.5	14595	10100.7	11751.4	17188.2	1.03958	0.7173
497998296	WP_010312538.1	glycosyltransferase	8567.3	38458.2	10521.3	5984.54	33475.3	12163.3	0.897064	0.4152
497998279	WP_010312452.1	demethylmenaquinone methyltransferase	6250.27	4966.24	8831.85	4131.45	2975.1	3553.28	0.531706	0.1005
497998266	WP_010312435.1	1,4-dihydroxy-2-naphthoyl-CoA synthase	41025.2	34174.5	66437.4	43909.4	34653.4	54083	0.936519	0.5911
497998263	WP_010312422.1	ATPase	41403.2	34819.9	39523.1	33163.2	37279.9	36395.8	0.923044	0.438
497998259	WP_010312419.1	cytochrome c biogenesis protein ResB	35928.7	33958.7	37898.7	30643.6	33036.8	28250.3	0.852899	0.1708
497998257	WP_010312415.1	histidine phosphatase family protein	9896.19	15632.2	16133.9	7289.77	15661	13556.2	0.876259	0.1881
497998223	WP_010312413.1	glutamate-1-semialdehyde-2,1-aminomutase	33318	28370.8	50627.6	32183.6	34648	42545.3	0.973829	0.8352
497998222	WP_010312379.1	bifunctional uroporphyrinogen-III C-methyltransferase/uroporphyrinogen-III synthase	190222	190604	205483	223847	201036	207483	1.07856	0.2459
497998220	WP_010312378.1	hydroxymethylbilane synthase	112832	82089.7	88407.5	96710.8	79826.4	95257.2	0.959289	0.6229
497998209	WP_010312376.1	glutamyl-tRNA reductase	4671.86	9199.24	14689	5134.95	8166.62	14944	0.988987	0.8435
497998204	WP_010312365.1	VOC family protein	226579	224299	241905	461347	640529	489372	2.29689	0.0361
497998202	WP_010312360.1	ATP-dependent Clp protease ATP-binding subunit	493525	466361	520690	702660	663937	741384	1.42376	0.001
497998195	WP_010312358.1	acyltransferase family protein	2457.84	3764.92	2287.99	3178.65	2714.71	2231.87	0.954702	0.8254
497998193	WP_010312351.1	pyrroline-5-carboxylate reductase	69881.1	62339.9	138976	57448.1	68268.2	114450	0.88558	0.3631
497998191	WP_010312349.1	fatty acid--CoA ligase	25904.4	28577.9	36419.2	29069.6	27843.4	35722.7	1.01908	0.6987
497998183	WP_010312347.1	thioesterase family protein	9133.48	3087.05	1928.96	8899.88	4810.29	3768.36	1.23528	0.2407
497998182	WP_010312339.1	phosphoglyceromutase	72083.9	107131	84661.9	77834.2	102055	93634.6	1.03656	0.5282
497998178	WP_010312338.1	OsmC family peroxiredoxin	89084.4	86573.5	99385	132860	168572	182367	1.759	0.0327
497998167	WP_010312334.1	YbjN domain-containing protein	9573.5	7573.1	16331.7	10918.8	9127.48	15044	1.04815	0.6163
497998165	WP_010312323.1	DUF2505 domain-containing protein	6511.17	4948.84	7223.68	6286.52	5685.78	7173.39	1.02473	0.6545
497998164	WP_010312321.1	maleylpyruvate isomerase family mycothiol-dependent enzyme	9886.84	16997.5	12987.3	7118.2	21282	11771.5	1.00753	0.967
497998159	WP_010312320.1	formyltetrahydrofolate deformylase	28647.5	36620.8	32634.1	18488.1	27760.4	34331.3	0.823064	0.2639
497998155	WP_010312315.1	alpha/beta hydrolase	10259.5	8501.8	5714.71	10031.6	7236.09	7991.24	1.03199	0.8271
497998152	WP_010312311.1	hypothetical protein	370452	575104	480241	956866	1.61144e+06	1.34781e+06	2.74662	0.0241
497998149	WP_010312308.1	XRE family transcriptional regulator	5607.21	8534.69	5601.22	3737.79	7985.51	5439.55	0.869308	0.238
497998124	WP_010312305.1	VOC family protein	22957	32482.6	29816.3	21374.3	32724.9	31531.9	1.0044	0.9077
497998114	WP_010312280.1	ABC transporter ATP-binding protein	33916.9	7965.04	82728.8	62509.4	12709.9	92789.9	1.34827	0.1833
497998104	WP_010312270.1	TetR/AcrR family transcriptional regulator	570.206	989.236		359.756	870.554	140.424	0.585993	0.1819
497998079	WP_010312260.1	acetyl-CoA carboxylase subunit beta	150190	129704	131614	134236	107569	122175	0.884501	0.0496
497998064	WP_010312235.1	5-methyltetrahydropteroyltriglutamate--homocysteine S-methyltransferase	4741.36	14981.3	17930.9	4224.38	14728.1	21836.5	1.08327	0.5415
497998062	WP_010312220.1	chorismate mutase	31199.1	33566.8	35934.5	24153.5	38663.8	26353.1	0.885503	0.4855
497998053	WP_010312218.1	LLM class flavin-dependent oxidoreductase	5485.2	2131.35	6028.39	2614.05	1732.26	3765.7	0.594507	0.1313
497998047	WP_010312209.1	serine hydrolase	7622.2	13553.3	9164.42	8439.51	15115.6	8834.41	1.06755	0.3403
497998036	WP_010312203.1	flavoprotein	9832.32	2542.49	14646.2	4064.62	1665.22	7374.27	0.484961	0.1382
497998001	WP_010312192.1	LysR family transcriptional regulator	15213.4	12214.3	67676.1	9978.3	11753.7	76617.1	1.03413	0.8193
497997975	WP_010312157.1	serine/threonine protein kinase	36067.9	42056.4	49285.5	25313.8	24540.3	38809.8	0.695896	0.0303
497997941	WP_010312131.1	SAM-dependent methyltransferase	19166.9	14441.8	17113.4	13932.9	14085	12735.4	0.803461	0.1577
497997934	WP_010312097.1	FAD-binding protein	22378.2	3958.85	12401.2	21013.2	2963.29	14136.1	0.983849	0.8508
497997897	WP_010312090.1	aminopeptidase	52779.6	47024.4	58534.8	38900.2	37911.8	39888.6	0.737031	0.0371
497997884	WP_010312053.1	bifunctional diguanylate cyclase/phosphodiesterase	16670.7	15626.1	27315.1	16083	12871.2	32454.5	1.03014	0.823
497997882	WP_010312040.1	methyltransferase domain-containing protein	69376.3	72564.3	81826.7	72771.8	71276.1	81458.4	1.00777	0.7249
497997841	WP_010312038.1	2-methylisoborneol synthase	50746.2	46367.8	55124.5	92865.5	53420	62317	1.37024	0.2486
497997839	WP_010311997.1	pirin family protein	8196.58	5773.83	9142.77	6937.03	4953.08	9168.89	0.911126	0.2112
497997817	WP_010311995.1	N-acetyltransferase	13081.5	22581.8	47824.7	19231.3	38815.6	28673.5	1.03872	0.9278
497997789	WP_010311973.1	hypothetical protein	15716.3	21173.7	27800.8	14613	24247.8	24780.5	0.983776	0.8638
497997782	WP_010311945.1	hybrid non-ribosomal peptide synthetase/type I polyketide synthase	97851.8	137616	112936	111373	115551	123039	1.00447	0.9676
497997780	WP_010311938.1	cytochrome P450	66632.5	46182.9	49043.7	88695.4	44028.6	48945.4	1.12239	0.4841
497997774	WP_010311936.1	SAM-dependent methyltransferase	7486.16	10254.3	11224.4	7330.69	7532.74	10378.4	0.871464	0.2469
497997771	WP_010311930.1	argininosuccinate synthase	409629	409199	409414	319719	428622	349188	0.893577	0.3136
497997767	WP_010311927.1	lipase family protein	41382.9	45134	44867.8	38825.5	38846.9	47757.4	0.954676	0.5339
497997742	WP_010311923.1	cytochrome P450	5640.1	5596.66	5683.54	5974.29	5790.64	6157.94	1.05925	0.054
497997719	WP_010311898.1	deaminase	25722.5	17118.1	12828	20697.6	17589.7	15581.7	0.967671	0.8193
497997717	WP_010311875.1	CoA transferase subunit A	83092.1	170023	109581	68561	129135	92313.5	0.799595	0.1014
497997713	WP_010311873.1	CoA transferase subunit B	52170.6	52146.7	101264	38109.7	44922	88124.4	0.832548	0.0331
497997707	WP_010311869.1	GntR family transcriptional regulator	15817.2	13773.4	13255.2	16033.5	19188.4	12761.3	1.11991	0.4549
497997705	WP_010311863.1	hypothetical protein	2375.78	1153.64	1729.63	2489.29	1731.16	1772.6	1.13957	0.2819
497997703	WP_010311861.1	2-oxo acid dehydrogenase subunit E2	18442.9	12648.5	15499.3	18511.6	14122.9	16219.2	1.04857	0.2044
497997694	WP_010311859.1	alpha-ketoacid dehydrogenase subunit beta	39208	27402.9	36263.3	39283.8	31282.8	34251.9	1.0189	0.7432
497997645	WP_010311850.1	exodeoxyribonuclease III	9988.95	9534.81	9064.85	8585.63	8989.55	9843.67	0.959083	0.6016
497997639	WP_010311801.1	4-hydroxy-3-methylbut-2-enyl diphosphate reductase	482.585	3091.41	4397.3	501.164	1912.73	3592.51	0.753504	0.2052
497997628	WP_010311795.1	DUF4239 domain-containing protein	3350.83	6876.31	5730.91	3675.81	7604.84	7384.85	1.16966	0.1487
497997538	WP_010311784.1	PPOX class F420-dependent oxidoreductase	5285.53	2608.68	3645.8	4763.29	2645.07	2714.93	0.877234	0.2341
497997534	WP_010311694.1	PhzF family phenazine biosynthesis isomerase	6838.66	7678.71	9080.09	7909.65	7988.34	9171.99	1.0624	0.24
497997531	WP_010311690.1	acetyl-CoA C-acyltransferase	46127.8	44429.2	54590.4	42185.1	49461	57274.5	1.026	0.6858
497997525	WP_010311687.1	3-hydroxyacyl-CoA dehydrogenase	30972.6	28113.7	31438.5	16759.8	14219	17062.2	0.530695	< 0.0001
497997433	WP_010311681.1	MarR family transcriptional regulator	9825.37	9021.5	10706.3	13070.2	10376.8	11011.6	1.16598	0.1976
497997426	WP_010311589.1	PAS domain S-box protein	12012.3	35471.1	16663.6	8444.65	19416.7	9671.28	0.585104	0.1402
497997424	WP_010311582.1	alpha/beta hydrolase	4134.17	8493.18	1185.34	2736.45	7801.73	1353.46	0.860921	0.2928
497997422	WP_010311580.1	2-oxoacid:acceptor oxidoreductase subunit alpha	113631	112927	113279	124117	112955	118536	1.04641	0.2237
497997410	WP_010311578.1	2-oxoacid:ferredoxin oxidoreductase subunit beta	46671.7	42411.6	64091	50001.1	36231.2	72019.5	1.03315	0.7232
497997408	WP_010311566.1	amidohydrolase	18243.6	18649.7	26360.3	14612.1	14170.9	21745.9	0.798831	0.0052
497997403	WP_010311564.1	nucleotide sugar dehydrogenase	123319	106096	126652	134618	128598	154381	1.1728	0.0515
497997399	WP_010311559.1	glycosyltransferase	59327	59897	65311.8	52579.3	58028.5	74488.1	1.00303	0.972
497997394	WP_010311555.1	DNA-binding response regulator	4180.44	6525.92	61594	4339.61	7376.53	73705.4	1.18148	0.3761
497997390	WP_010311550.1	sensor histidine kinase	20830.1	21412.2	20248	29835	21095.9	22689.6	1.17811	0.3116
497997384	WP_010311546.1	acetolactate synthase large subunit	4301.81	7547.59	11632	4130.43	7582.09	15002.1	1.13769	0.4468
497997377	WP_010311540.1	aldose 1-epimerase	1707.76	2017.8	1598.95	1288	952.833	1812.64	0.761284	0.3698
497997373	WP_010311533.1	methyltransferase domain-containing protein	100178	142483	130979	81250.6	155994	131878	0.987907	0.8879
497997369	WP_010311529.1	carbohydrate kinase family protein	153784	206654	161282	126791	175948	153813	0.875088	0.0947
497997365	WP_010311525.1	adenosylhomocysteinase	434472	526795	617159	364584	446532	536134	0.85354	0.0022
497997364	WP_010311521.1	hypothetical protein	64906.9	60474.7	86429.2	53404.8	63759.5	49085.5	0.784898	0.3292
497997357	WP_010311520.1	wax ester/triacylglycerol synthase family O-acyltransferase	14839.2	8810.75	22909.3	19390.5	11722.2	28534.7	1.28111	0.0312
497997354	WP_010311513.1	MBL fold metallo-hydrolase	3656.29	2000.78	8455.94	2891.13	2150.64	8635.53	0.969126	0.6856
497997351	WP_010311510.1	FAD-binding protein	18996.7	30855.5	47615.2	18578.7	27728.8	43700.1	0.923464	0.1434
497997342	WP_010311507.1	MFS transporter	38025.3	22109.5	39954.2	30261.9	19771.4	33167.3	0.831266	0.0778
497997320	WP_010311498.1	aldehyde dehydrogenase family protein	481171	628529	454870	413572	569916	383127	0.873476	0.0034
497997316	WP_010311476.1	terpene synthase metal-binding domain-containing protein	66368.4	84128.5	82772.5	49157.1	79150.9	76446.5	0.87776	0.1336
497997312	WP_010311472.1	hypothetical protein	18033	17950.1	9944.76	16695.7	14764.7	8089.9	0.86114	0.061
497997309	WP_010311468.1	cold-shock protein	30285.3	20804.6	13348.8	36588.1	17910.8	12505.6	1.03982	0.788
497997194	WP_010311465.1	FAD-binding protein	24339.5	18301.2	25571.6	23296.3	18293.8	42735.5	1.23622	0.459
497997183	WP_010311350.1	LuxR family transcriptional regulator	36704.8	28933.7	63506.9	50874.6	24790.2	46190.9	0.943554	0.815
497997180	WP_010311339.1	cyclase family protein	6508.46	5764.53	6210.49	7060.01	5768.74	7147.26	1.08075	0.2073
497997171	WP_010311336.1	hypothetical protein	467814	651865	610728	545114	856588	753168	1.2453	0.0614
497997156	WP_010311327.1	LLM class flavin-dependent oxidoreductase	3415.32	4450.97	9826.86	3214.33	4975.06	15741	1.35252	0.3938
497997153	WP_010311312.1	ABC transporter substrate-binding protein	26683.3	22941.3	29135.6	23403.9	21238.4	21617.1	0.84128	0.1385
497997150	WP_010311309.1	polyamine ABC transporter ATP-binding protein	2714.43	747.81	1424.98	5320.57	287.901	3780.1	1.92104	0.2664
497997143	WP_010311306.1	amidohydrolase	39929.7	33734.5	34648.5	42047.3	37873.6	35682.3	1.06731	0.1163
497997129	WP_010311299.1	NAD(P)/FAD-dependent oxidoreductase	9649.11	7528.76	9364.13	7534.29	6823.15	7851.85	0.836761	0.0714
497997126	WP_010311285.1	peptidase	251996	184239	159320	219927	168368	152043	0.907284	0.1269
497997125	WP_010311282.1	acyl-CoA dehydrogenase	8487.16	6244.72	4762.91	8310.95	6032.62	6111.89	1.04928	0.5972
497997077	WP_010311281.1	acyl-CoA dehydrogenase	7056.92	5853.53	6070.37	6051.11	5795.16	7832.6	1.03678	0.8015
497997069	WP_010311233.1	iron-containing alcohol dehydrogenase	51370.6	46621	48995.8	80939.9	67073.6	74006.7	1.51047	0.0109
497997029	WP_010311225.1	N-acetyl-gamma-glutamyl-phosphate reductase	6820.84	8775.16	4866.52	7819.57	10020.1	5619.02	1.14642	0.0197
497997011	WP_010311185.1	VOC family protein	40264.2	34927.7	41885.9	48079	43341.6	51574.7	1.22137	0.0041
497997000	WP_010311167.1	hypothetical protein	77767.9	72885.9	113962	153468	112262	234670	1.89104	0.0791
497996998	WP_010311156.1	HIT domain-containing protein	32960	30141.3	31862.5	32019.3	32089.2	34452.8	1.03788	0.3845
497996993	WP_010311154.1	polyisoprenoid-binding protein	24975.7	32676.5	26610.4	23471.6	29851.1	35254.8	1.05121	0.7297
497996991	WP_010311149.1	elongation factor G-like protein EF-G2	101813	172473	255711	129290	195212	298083	1.1747	0.0348
497996978	WP_010311147.1	pyridoxal 5'-phosphate synthase lyase subunit PdxS	296630	266580	267798	244772	249704	241434	0.885562	0.0936
497996972	WP_010311134.1	YebC/PmpR family DNA-binding transcriptional regulator	60160	72588.4	70017.2	46444.1	51997.6	54878.3	0.756144	0.0158
497996969	WP_010311128.1	Holliday junction branch migration protein RuvA	8724.19	10739.3	8172.06	6208.81	8756.23	9055.17	0.869179	0.3718
497996968	WP_010311125.1	preprotein translocase subunit YajC	42433.3	39682.4	62840.2	36501.2	28640.4	29312.9	0.651609	0.1854
497996967	WP_010311124.1	protein translocase subunit SecD	29478.3	43580.6	31787.5	20135.1	35984	29963.3	0.821033	0.1105
497996964	WP_010311123.1	protein translocase subunit SecF	10718.9	13283.7	16803.4	9209.87	8951.52	14077.6	0.790053	0.0731
497996963	WP_010311120.1	bifunctional (p)ppGpp synthetase/guanosine-3',5'-bis(diphosphate) 3'-pyrophosphohydrolase	79456.4	122164	284741	76995.7	110075	291260	0.983489	0.6677
497996961	WP_010311119.1	peptidylprolyl isomerase	455636	133449	126247	476604	88616.3	81169.3	0.903621	0.4054
497996953	WP_010311117.1	histidine--tRNA ligase	101063	114801	143038	100544	110581	141853	0.983494	0.225
497996940	WP_010311109.1	aspartate--tRNA ligase	398467	343201	332320	234435	239199	217150	0.643196	0.0202
497996938	WP_010311096.1	replication-associated recombination protein A	7872.78	8961.13	12205.7	7107.6	11260.6	13029.7	1.08121	0.4681
497996932	WP_010311094.1	D-glycerate dehydrogenase	18173.4	24611.4	21841.9	24045.9	33052.6	28198.4	1.31984	0.0128
497996931	WP_010311088.1	alanine--tRNA ligase	415047	384503	421332	326011	315613	353008	0.814684	0.0081
497996928	WP_010311087.1	Holliday junction resolvase RuvX	3723.09	2082.88	5356.17	2211.52	1668.3	5099.88	0.804478	0.2066
497996922	WP_010311084.1	shikimate dehydrogenase	13151	10075.9	14577.5	14549.4	8382.79	17020.2	1.05682	0.6224
497996913	WP_010311078.1	PTS glucose transporter subunit IIA	5104.92	4839.35	5370.49	12286.1	12566.8	12005.4	2.40672	0.0019
497996910	WP_010311069.1	3-dehydroquinate synthase	155193	117003	137337	137115	100754	133501	0.906813	0.1046
497996895	WP_010311066.1	type II 3-dehydroquinate dehydratase	33908.7	24320.3	16604.9	35068.2	19628.6	16762.1	0.9549	0.597
497996893	WP_010311051.1	aminopeptidase P family protein	90836.5	113792	149209	107491	107023	160351	1.05943	0.426
497996884	WP_010311049.1	elongation factor P	6153.57	5493.63	6086.87	4349.64	5068.62	4524.38	0.786207	0.097
497996879	WP_010311040.1	dihydroorotase	34680.5	54231.5	65935.3	40378.2	58073.7	76785.6	1.13168	0.0834
497996878	WP_010311035.1	carbamoyl-phosphate synthase small subunit	68710.7	46769.3	61394.9	75791.9	44056	64453.6	1.04199	0.4756
497996873	WP_010311034.1	orotidine-5'-phosphate decarboxylase	16347.2	17347.2	27703.5	13538.2	14181.9	36002.6	1.03786	0.8559
497996870	WP_010311029.1	hypothetical protein	11558.3	9794.31	9567.52	8382.02	9104.4	7626.22	0.812176	0.1144
497996837	WP_010311026.1	hypothetical protein	2362.23	3448.1	2680.47	2221.76	3352.27	3459.21	1.06389	0.6071
497996761	WP_010310993.1	guanylate kinase	13376.7	15736.1	13021.4	13135.4	15864	14907.6	1.04208	0.463
497996759	WP_010310917.1	PhzF family phenazine biosynthesis isomerase	6249.73	9559.16	1707.03	4487.45	5628.54	2273.87	0.707349	0.3188
497996643	WP_010310915.1	FAD-dependent oxidoreductase	7614.49	5192.05	4791.82	6976.75	3355.15	3906.58	0.80908	0.092
497996641	WP_010310799.1	peptide deformylase	10745	13648.5	17919.3	11555.9	14426.2	17105.4	1.01831	0.6776
497996637	WP_010310797.1	methionyl-tRNA formyltransferase	48766.3	59001.7	63183.4	49195.4	54223.2	75924	1.04908	0.6441
497996635	WP_010310793.1	methyltransferase	18709.5	38184.7	39920.6	16859.9	38720.7	38269.7	0.969379	0.3252
497996633	WP_010310791.1	nucleoside deaminase	22344.2	10314.4	16916.8	22382.3	11579.8	17011.4	1.0282	0.3642
497996630	WP_010310789.1	OsmC family peroxiredoxin	4602.44	4522.48	4442.52	6645.23	6074.68	5504.13	1.34322	0.0317
497996623	WP_010310786.1	ribulose-phosphate 3-epimerase	29251.7	18405.2	20542.9	28437.5	17889.5	22129.4	1.00376	0.9202
497996621	WP_010310779.1	riboflavin synthase	83170.1	91786.1	79345.9	79442.3	81516.3	62635.2	0.879245	0.112
497996620	WP_010310777.1	bifunctional 3,4-dihydroxy-2-butanone-4-phosphate synthase/GTP cyclohydrolase II	61455.9	65926.9	66600.4	63280.7	65582	65930.5	1.00418	0.7631
497996618	WP_010310776.1	6,7-dimethyl-8-ribityllumazine synthase	69651	35720.1	83756.6	78332.3	45812	100656	1.18862	0.0426
497996616	WP_010310774.1	PH domain-containing protein	6153.58	4085.08	629.851	4317.21	5981.14	801.448	1.02128	0.9495
497996598	WP_010310772.1	peptidyl-prolyl cis-trans isomerase	23696.9	32547.1	32635.7	31444.6	35085.6	34691.4	1.13886	0.1525
497996593	WP_010310754.1	DUF2961 domain-containing protein	28665.9	65962.1	161836	32727.6	63598.6	169816	1.03774	0.3966
497996591	WP_010310749.1	excinuclease ABC subunit UvrC	10599.4	8545.82	23039.2	14821.2	12716.5	23136	1.20124	0.1742
497996587	WP_010310747.1	RNase adapter RapZ	198421	165699	215791	285815	309817	333819	1.60275	0.0192
497996585	WP_010310743.1	DNA-binding protein WhiA	14953	26094.1	21789.3	14401.7	25300.4	19291.9	0.93885	0.1716
497996583	WP_010310741.1	type I glyceraldehyde-3-phosphate dehydrogenase	904913	859001	739034	1.06809e+06	1.04822e+06	855853	1.18746	0.0178
497996581	WP_010310739.1	phosphoglycerate kinase	150825	215658	194799	124394	187291	218076	0.943842	0.5976
497996577	WP_010310737.1	triose-phosphate isomerase	159816	172775	185735	159743	175965	192188	1.01846	0.2325
497996575	WP_010310733.1	YciI family protein	24277	22489	14736.5	29598.9	30535	24302.6	1.3729	0.0254
497996566	WP_010310731.1	RraA family protein	13823.2	6261.77	29429.6	19047	7208.86	63362.7	1.80995	0.3259
497996559	WP_010310722.1	transaldolase	350059	362872	421683	339604	346050	449732	1.00068	0.987
497996552	WP_010310715.1	quinone oxidoreductase	147960	162402	176849	171202	193736	194344	1.14792	0.0268
497996539	WP_010310708.1	MarR family transcriptional regulator	2917.12	4643.01	2098.15	3396.97	2957	1752.17	0.839293	0.4985
497996534	WP_010310695.1	ABC transporter ATP-binding protein	17778	8864.77	12813.8	16640.3	9796.99	14068.3	1.02659	0.6867
497996532	WP_010310690.1	transcriptional regulator	27708	26267.8	24827.7	25206	23771.4	22336.8	0.904962	< 0.0001
497996530	WP_010310688.1	Fe-S cluster assembly protein SufB	261467	215576	203292	196211	155278	152581	0.740915	0.0052
497996528	WP_010310686.1	Fe-S cluster assembly protein SufD	234081	223492	217364	213976	232104	255993	1.04021	0.6471
497996525	WP_010310684.1	Fe-S cluster assembly ATPase SufC	226091	227570	206654	179507	183944	160762	0.793883	0.0004
497996522	WP_010310681.1	cysteine desulfurase	143932	163624	165366	132368	163822	172731	0.99154	0.8315
497996520	WP_010310678.1	SUF system NifU family Fe-S cluster assembly protein	32325.7	15575.8	12018.9	32568.1	14491.8	10744.4	0.964686	0.2774
497996518	WP_010310676.1	metal-sulfur cluster assembly factor	19401.3	14035.5	23832.2	16473.9	10439.1	25292	0.911574	0.3986
497996514	WP_010310674.1	GGDEF domain-containing protein	11959.5	13199.8	18944	14060.7	9820.56	18807.5	0.967926	0.7949
497996509	WP_010310670.1	dNTP triphosphohydrolase	42027.4	47734.7	65243.2	47066.2	42848	55343.5	0.937114	0.5363
497996501	WP_010310665.1	ABC transporter ATP-binding protein	8547.22	10042.3	12380.4	7557.46	11659.1	11162.8	0.980928	0.8486
497996497	WP_010310657.1	SIS domain-containing protein	8027.03	2911.37	31605.2	7116.49	3915.37	10684.6	0.510451	0.4264
497996487	WP_010310653.1	hypothetical protein	28822.3	19589.1	21647.5	23354.8	17241.4	23008	0.907867	0.3895
497996480	WP_010310643.1	ABC transporter substrate-binding protein	47101	34561.7	27297.7	54733.6	35236.7	26515.5	1.06907	0.4359
497996476	WP_010310636.1	ABC transporter ATP-binding protein	35480.6	29313.1	36867.2	56907.9	41932	45205.4	1.41692	0.067
497996475	WP_010310632.1	DUF3090 domain-containing protein	18943.3	39432.8	40684.8	20792	40309.8	47133.7	1.09262	0.2171
497996473	WP_010310631.1	SCO1664 family protein	4199.9	5010.18	4946.81	5355.19	4168.43	5396.49	1.05391	0.7059
497996471	WP_010310629.1	MBL fold metallo-hydrolase	2099.24	2865.51	1450.03	1572.07	1760.17	908.555	0.661096	0.0626
497996464	WP_010310627.1	serine hydrolase	7434.73	9517.4	8732.75	7916.77	9019.3	6638.59	0.917842	0.4477
497996462	WP_010310620.1	magnesium chelatase	185025	113779	117474	168131	107438	108354	0.922276	0.0761
497996443	WP_010310618.1	VWA domain-containing protein	34804.8	15553.2	10820.4	47042.4	24336.8	12731.3	1.37484	0.1281
497996429	WP_010310599.1	glycine/betaine ABC transporter substrate-binding protein	693545	843479	640920	442670	481201	371024	0.59455	0.0134
497996427	WP_010310585.1	cysteine--1-D-myo-inosityl 2-amino-2-deoxy-alpha-D-glucopyranoside ligase	113184	113809	126805	127411	124387	165363	1.17909	0.138
497996421	WP_010310583.1	PAC2 family protein	18065.6	24789.6	19352.4	18275.4	25394.4	22075.4	1.05687	0.2698
497996418	WP_010310577.1	methionine synthase	27963.1	25444.6	98293.1	22271.6	18054.9	91237.9	0.867263	0.0059
497996416	WP_010310574.1	homoserine dehydrogenase	33771.5	20807.9	39380.6	28305.8	37262.8	38524	1.10784	0.663
497996414	WP_010310572.1	phosphoribosyl-ATP diphosphatase	6519.25	5148.81	10494.7	5439.87	4579.26	9085.19	0.862002	0.0529
497996410	WP_010310570.1	ATP phosphoribosyltransferase	90866.3	89947.2	129343	84715	97184.1	138484	1.03297	0.5521
497996406	WP_010310566.1	RecB family exonuclease	8867.2	10230.7	14626.9	7408.87	10275.3	22157.1	1.18136	0.5396
497996397	WP_010310562.1	tRNA (adenine-N1)-methyltransferase	13103.7	19550.9	26573.9	12859.3	14417.8	19057.7	0.782308	0.1824
497996394	WP_010310553.1	proteasome accessory factor PafA2	137790	139430	113183	121582	128950	113176	0.931622	0.2015
497996391	WP_010310550.1	proteasome subunit beta	246031	178120	143850	311196	226390	188892	1.27901	0.0137
497996377	WP_010310547.1	proteasome subunit alpha	125402	117491	105388	121932	119206	115212	1.02316	0.5589
497996373	WP_010310533.1	Pup--protein ligase	177432	134003	163265	110988	93889.8	105484	0.653806	0.0194
497996371	WP_010310529.1	WYL domain-containing protein	26687.7	19555.2	17620.3	36426.4	20153.9	21627.1	1.22461	0.2148
497996353	WP_010310527.1	WYL domain-containing protein	18050.1	17041	9140.21	22981.6	12586.2	9023.98	1.00815	0.9687
497996348	WP_010310509.1	RNA helicase	19388.6	16283.4	108622	17864.9	14386.7	133593	1.14935	0.5041
497996346	WP_010310504.1	uroporphyrin-III C/tetrapyrrole (Corrin/Porphyrin) methyltransferase	118130	90031.8	88044.9	103792	73981.2	72289.1	0.844215	0.0012
497996343	WP_010310502.1	GNAT family N-acetyltransferase	1197.41	6104.14	1100.15	837.726	2711.45	979.915	0.539069	0.3451
497996342	WP_010310499.1	5'-3' exonuclease	45354.8	49734	43566.7	40642.4	44894.2	41215.7	0.914152	0.0392
497996335	WP_010310498.1	DeoR/GlpR transcriptional regulator	48076.5	55413.7	54274.7	40372.8	37246.6	42215.2	0.759577	0.0531
497996334	WP_010310491.1	PTS fructose transporter subunit IIA	280966	251659	312648	217064	227401	270825	0.846224	0.0635
497996333	WP_010310490.1	PTS fructose transporter subunit IIBC	37524.9	28354.5	51114.5	32511.1	42604	53337.2	1.09794	0.5667
497996315	WP_010310489.1	HPr family phosphocarrier protein	5174.61	9442.99	64240.7	4548.05	8967.52	74880.3	1.12095	0.4839
497996289	WP_010310471.1	hypothetical protein	16313.6	9373.57	8486.67	15109.6	5599.96	8028.55	0.840938	0.2129
497996284	WP_010310445.1	DUF4432 family protein	71359.2	90161.1	68083.5	62018.1	86206.5	65153.7	0.929333	0.1128
497996252	WP_010310440.1	hypothetical protein	24391	27962.8	17189	29265.8	20814.4	12530.4	0.900317	0.5927
497996225	WP_010310408.1	sugar phosphate isomerase/epimerase	6862.61	1660.04	3168.77	5718.38	1092.6	6553.8	1.14313	0.733
497996221	WP_010310381.1	aminoglycoside phosphotransferase family protein	5657.48	9267.24	9315.93	6714.66	7816.92	10978.3	1.05236	0.7004
497996207	WP_010310377.1	DNA polymerase IV	13735.5	18110.6	8285.35	14746	21216.8	8457.72	1.10688	0.243
497996199	WP_010310363.1	mycofactocin system FadH/OYE family oxidoreductase 1	12679.2	9290.19	11109.4	7332.3	8220.14	8380.01	0.7235	0.134
497996198	WP_010310355.1	SDR family NAD(P)-dependent oxidoreductase	38570.3	21536.1	32487.1	37424.8	22600.6	30885.3	0.981825	0.566
497996191	WP_010310354.1	mycofactocin system glycosyltransferase	5745.81	16281.3	5282.03	10182.7	17819.9	4679.52	1.19675	0.3448
497996059	WP_010310347.1	type I-B CRISPR-associated protein Cas7/Cst2/DevR	49886.4	27075.5	71763.7	45055.2	28135.2	70405.5	0.965509	0.4226
497996021	WP_010310215.1	hypothetical protein	10754.7	9256.61	16592.4	10551.5	5029.97	16074.1	0.864821	0.3299
497996013	WP_010310177.1	tyrosine--tRNA ligase	62834.9	59370.6	69098.5	61368.7	55999.8	70374.1	0.981384	0.4715
497995988	WP_010310169.1	DEAD/DEAH box helicase domain protein	1704.82	7458.02	7031.59	1146.25	3831.08	6027.59	0.679549	0.2125
497995971	WP_010310144.1	suppressor of fused domain protein	323.193	54.1878	732.831	224.365	0	354.034	0.520982	0.2231
497995966	WP_010310127.1	AAA family ATPase	13909.8	12793	9349.27	12183	10875.5	10491.8	0.930606	0.4882
497995835	WP_010310122.1	nucleotidyltransferase	29599.3	20024.4	20092.7	28528.3	20084.3	22447.8	1.01928	0.7002
497995829	WP_010309991.1	enoyl-CoA hydratase/isomerase family protein	485.993	13164.7	7127.41	639.224	7589.45	5709.92	0.670832	0.3138
497995817	WP_010309985.1	alpha/beta hydrolase	3920.75	5343.93	6805.53	4599.14	5414.44	10096.5	1.25139	0.306
497995805	WP_010309973.1	cytochrome P450	4734.59	4040.91	15320.3	5440.69	3159.91	12836.9	0.88968	0.4374
497995784	WP_010309961.1	FadR family transcriptional regulator	12571.1	20617.7	14469.1	12092.7	19708.9	14072.6	0.962573	0.0646
497995745	WP_010309940.1	acyl carrier protein	7284.2	7232.1	7336.31	2980.82	4113.51	4490.88	0.530153	0.0167
497995713	WP_010309901.1	NADP-dependent oxidoreductase	15174.7	16571.1	14737	8984.39	11315	11231.3	0.67833	0.024
497995699	WP_010309869.1	dihydropyrimidinase	6535.2	6617.17	5969.07	9694.56	6118.75	6960.12	1.19099	0.3703
497995663	WP_010309855.1	carbon monoxide dehydrogenase subunit G	11311.9	13102.7	14893.4	14971.3	16295.8	17620.4	1.2437	0.007
497995589	WP_010309819.1	XRE family transcriptional regulator	4872.69	3744.74	6993.04	9418.64	6871.78	12340.4	1.83408	0.0216
497995588	WP_010309745.1	MmgE/PrpD family protein	26144.6	20585.1	16347.1	22669.8	16657	14206	0.848693	0.0273
497995580	WP_010309744.1	methylisocitrate lyase	18361.2	21444.4	18057.4	16839.7	23247	21006.9	1.05583	0.5061
497995562	WP_010309736.1	5-methyltetrahydropteroyltriglutamate--homocysteine S-methyltransferase	32187.2	39127.7	35657.5	26879.7	27595	27237.3	0.763861	0.0427
497995560	WP_010309718.1	ATP-grasp domain-containing protein	10750.6	4477.05	3852.79	9104.1	4702.54	5358.47	1.00444	0.9782
497995547	WP_010309716.1	SGNH/GDSL hydrolase family protein	5935.79	6955.31	6445.55	6739.31	10744.6	4675.88	1.146	0.6173
497995544	WP_010309703.1	pyridoxal-phosphate dependent enzyme	12572.8	8134.18	5319.69	19022.2	8274.45	5370.87	1.25515	0.4057
497995541	WP_010309700.1	thiamine pyrophosphate-binding protein	3139.47	4717	4913.05	2859.13	4114.29	3930.47	0.8539	0.092
497995540	WP_010309697.1	ATP-grasp domain-containing protein	39290.7	20795.6	43186	43381.3	18359.1	31512.4	0.90298	0.5412
497995531	WP_010309696.1	asparaginase	10798.4	13021.1	71086.5	9955.3	11491.4	83138.3	1.10198	0.5411
497995478	WP_010309687.1	phosphopyruvate hydratase	142123	184328	143950	137970	160704	152000	0.958063	0.5498
497995475	WP_010309634.1	hypothetical protein	11569.8	16599.7	16883	18591.8	19648.3	19601.1	1.28386	0.0911
497995450	WP_010309631.1	hypothetical protein	13324.6	13919.3	17546.7	11922.6	14532.5	19599.8	1.02823	0.7149
497995439	WP_010309606.1	glycerophosphodiester phosphodiesterase	899.774	5653.98	2101.52	1121.61	4701.8	1415.44	0.836352	0.3153
497995434	WP_010309595.1	polyprenol monophosphomannose synthase	3105.58	4725.84	2517.71	3088.33	4560.9	4292.89	1.15393	0.4842
497995353	WP_010309590.1	alpha/beta hydrolase	15654.2	14743	13156	11289.4	12227.1	12638.1	0.830123	0.1566
497995350	WP_010309509.1	DUF4239 domain-containing protein	5552.93	8845.48	8569.53	4714.07	6539.76	5990.58	0.750804	0.0717
497995321	WP_010309506.1	hypothetical protein	10399.9	15058	8399.05	7553.84	11363.4	7027.06	0.76629	0.0603
497995317	WP_010309477.1	carboxymuconolactone decarboxylase family protein	18036.9	19353.5	20670	24683.9	9788.65	13923.8	0.833551	0.5855
497995305	WP_010309473.1	calcium-binding protein	120426	120051	146801	348690	347763	462118	2.99158	0.0126
497995185	WP_010309461.1	long-chain fatty acid--CoA ligase	8498.97	6641.53	9851.13	8962.27	5837.97	8429.06	0.929483	0.4007
497995182	WP_010309341.1	FAD-dependent oxidoreductase	27595.3	15109.5	40213.5	20498.4	15443.5	31794.2	0.816902	0.2043
497994981	WP_010309338.1	sugar ABC transporter substrate-binding protein	150796	146302	155289	96638.7	98449.4	94828	0.640859	0.0045
497994962	WP_010309137.1	aldo/keto reductase	183800	183813	177709	147531	142426	147910	0.802954	0.0086
497994958	WP_010309118.1	methyltransferase domain-containing protein	67423.8	92631.5	104568	53474.2	57643.5	58160.6	0.639695	0.079
497994879	WP_010309114.1	AMP-dependent synthetase	21825.6	19933.5	25699.6	24074.6	19349.8	28700.9	1.06918	0.2902
497994870	WP_010309035.1	hypothetical protein	6088.13	8375.66	11282.2	6424.77	7342.98	12311.9	1.01296	0.8713
497994828	WP_010309026.1	type II restriction endonuclease	5166.87	7508.62	8480.08	7093.64	8338.08	8886.52	1.1495	0.1454
497994789	WP_010308984.1	hypothetical protein	162349	189206	171151	119283	132980	163408	0.79523	0.1326
497994771	WP_010308945.1	VOC family protein	3283.81	823.363	2371.17	5310.37	357.496	4671.57	1.596	0.2811
497994759	WP_010308927.1	isocitrate lyase/phosphoenolpyruvate mutase family protein	16881.2	4568.84	2182.52	19561.8	4244.93	1897.86	1.08768	0.5594
497994756	WP_010308915.1	hypothetical protein	10202.9	4609.39	4420.3	10642.3	8104.16	2820.89	1.12139	0.6516
497994730	WP_010308912.1	ATP-binding protein	18954.9	15932.1	17148.7	20644.9	17369.5	20053.2	1.11592	0.0472
497994726	WP_010308886.1	FAD-binding dehydrogenase	21933	30838.6	33000.8	15549.3	24721.8	27874	0.794487	0.0042
497994699	WP_010308882.1	hypothetical protein	1741.43	1145.65	10257	1404.95	2027.56	11121.8	1.10729	0.364
497994696	WP_010308855.1	alpha/beta fold hydrolase	8163.74	12153.5	9655.39	9345.22	12766.8	8806.16	1.03155	0.6543
497994688	WP_010308852.1	PRC-barrel domain containing protein	17297.1	17701	17499	27893	31038.6	29465.8	1.68385	0.0043
497994686	WP_010308844.1	hypothetical protein	17338.1	13460.9	3267.71	20873.5	15758.4	4831.39	1.21712	0.0504
497994672	WP_010308842.1	cell division protein FtsK	16141	10289	31982.7	14223.9	10220.8	45461.7	1.19677	0.5126
497994667	WP_010308828.1	glycerol-3-phosphate dehydrogenase/oxidase	10762.1	13625.4	13461.8	9001.07	11580.1	19997.9	1.07213	0.7771
497994664	WP_010308823.1	ATP-binding cassette domain-containing protein	18801.6	18092.4	27458.9	18469.1	17235.5	27657.4	0.984601	0.3916
497994661	WP_010308820.1	ABC transporter permease	27522.8	17124.2	38288.1	27865.8	19838.9	29940.9	0.93622	0.6523
497994658	WP_010308817.1	citrate synthase	526631	421805	678653	455456	392285	679803	0.93882	0.2542
497994655	WP_010308814.1	carbohydrate kinase	49238.5	44749.5	46691.2	48267.4	50382.5	50807.8	1.0624	0.2805
497994651	WP_010308811.1	TetR/AcrR family transcriptional regulator	2925.73	2491.26	2733.56	2083.63	3146.37	2979.78	1.00727	0.9688
497994642	WP_010308807.1	acyl-CoA dehydrogenase	115020	136586	116541	113244	135823	110878	0.977723	0.2086
497994633	WP_010308798.1	APC family permease	12029.2	11077	11553.1	26905.4	10826.1	20621.5	1.68361	0.2149
497994626	WP_010308789.1	pyridoxamine 5'-phosphate oxidase	57443.4	31735.2	40069.4	56009.9	30868.8	39229.9	0.975711	0.0326
497994618	WP_010308782.1	citrate synthase	5955.34	12361.9	11331.7	4861.13	9842.37	7516.68	0.749441	0.0876
497994614	WP_010308774.1	phosphoserine transaminase	219782	176628	239231	249759	201079	290707	1.16661	0.0504
497994601	WP_010308770.1	DUF3071 domain-containing protein	17683.7	23155.8	16766.5	24929.5	23647	20349.2	1.1965	0.193
497994582	WP_010308757.1	aldo/keto reductase	34582.6	19988.3	21386.3	33972.6	15374.1	20116	0.914498	0.2228
497994573	WP_010308738.1	superoxide dismutase	462542	812180	687416	483775	823635	674982	1.01032	0.5692
497994568	WP_010308729.1	MarR family transcriptional regulator	22572.1	17479.7	12219.2	16697.4	10847.2	11386.2	0.744786	0.1345
497994564	WP_010308724.1	ESX secretion-associated protein EspG	11519.6	12274.8	13778.4	11325	10878.8	12926.1	0.934982	0.1437
497994559	WP_010308720.1	PE domain-containing protein	15040.4	52534.5	19471.3	12895.9	68773.7	23844.1	1.21216	0.3711
497994533	WP_010308715.1	DUF3558 domain-containing protein	18168.8	25507.5	40341.6	23189.4	25820.1	30191.7	0.94267	0.7545
497994501	WP_010308689.1	ATP-binding protein	35228.4	70188.5	66139.7	32260.2	53308.5	74357.1	0.932205	0.6467
497994493	WP_010308657.1	cold-shock protein	51307.5	73540.4	52784.3	41050.7	65373.5	55735.4	0.912896	0.3353
497994472	WP_010308649.1	R2-like ligand-binding oxidase	40605	28757.7	37266.9	31138	21659.2	26330.1	0.742077	0.0146
497994467	WP_010308628.1	molybdate ABC transporter substrate-binding protein	67417	37329.3	27294.9	60934.7	52625	38926.9	1.15484	0.4179
497994448	WP_010308623.1	helix-turn-helix domain-containing protein	5624.99	5269.4	4911.41	5982.24	4470.61	5093.57	0.983589	0.8325
497994444	WP_010308604.1	cyclic pyranopterin monophosphate synthase MoaC	8977.31	15140.4	9274.99	9129.64	13444.1	9162.49	0.950396	0.4397
497994427	WP_010308600.1	NAD-dependent malic enzyme	182488	214703	216526	214109	253546	239264	1.15187	0.0217
497994420	WP_010308583.1	ATP-binding protein	7600.38	7507.55	7693.21	8162.9	8582.86	7742.93	1.07401	0.1978
497994399	WP_010308576.1	HAMP domain-containing protein	43898.6	33879.2	30795.2	72447.3	41880.6	34608.8	1.37177	0.2204
497994384	WP_010308555.1	benzoylformate decarboxylase	22324.9	12489.6	44685.5	12210.3	13190.2	38947.2	0.809405	0.2491
497994380	WP_010308540.1	helicase	63809.4	99785.4	67573.7	53918.9	82118.5	65121.5	0.870183	0.1505
497994370	WP_010308536.1	suppressor of fused domain protein	2003.15	1585.26	2421.04	7079.27	5690.89	4302.51	2.84097	0.0599
497994367	WP_010308526.1	carbon monoxide dehydrogenase subunit G	221445	169911	222713	223868	152898	217512	0.967774	0.3636
497994364	WP_010308523.1	xanthine dehydrogenase family protein subunit M	61937.1	96730.3	83666.3	52524.1	71458	72574.8	0.8111	0.0937
497994361	WP_010308520.1	xanthine dehydrogenase family protein molybdopterin-binding subunit	104738	110510	98068.3	75584.2	76245.6	67522.7	0.700098	0.0024
497994358	WP_010308517.1	(2Fe-2S)-binding protein	18140.4	45172.5	24050.7	17685.8	35178.4	21079.6	0.846391	0.2576
497994351	WP_010308514.1	XdhC/CoxI family protein	16167	16002.5	19421.2	17476.5	21455.4	14781.8	1.04115	0.8316
497994334	WP_010308507.1	MoxR family ATPase	19467	21303.3	15989.3	16035.5	23419.8	15829.2	0.974011	0.7889
497994326	WP_010308490.1	hypothetical protein	128027	132907	158804	114374	118388	165202	0.948127	0.3994
497994323	WP_010308482.1	chaperonin GroEL	9.06997e+06	1.03667e+07	8.71252e+06	8.89305e+06	1.01481e+07	8.44771e+06	0.976543	0.013
497994316	WP_010308479.1	serine/threonine protein kinase	21051.1	17757.8	21239.9	18648.3	18653.2	17095.2	0.905874	0.3304
497994313	WP_010308472.1	TIGR00266 family protein	2132.38	3327.23	3014.23	1869.42	3559.69	2285.49	0.910401	0.4581
497994299	WP_010308469.1	molybdopterin molybdenumtransferase MoeA	21486.4	22963.9	35747.3	20461.3	28348.7	68414.2	1.46169	0.3546
497994290	WP_010308455.1	glycoprotein	1698.69	320.466	1408.62	2257.5	709.983	1214.94	1.22016	0.3848
497994282	WP_010308446.1	peptide deformylase	12877.3	11749.6	14862.2	14061.7	15854	13348	1.09558	0.5192
497994275	WP_010308438.1	bifunctional hydroxymethylpyrimidine kinase/phosphomethylpyrimidine kinase	22133.1	20369.6	18285.7	25473.1	15739.2	16684.8	0.952437	0.2811
497994263	WP_010308431.1	thiazole synthase	56215.3	33611.2	140365	53833.7	37556.3	168621	1.12955	0.3986
497994254	WP_010308419.1	S1 family peptidase	202317	120676	160743	168390	108145	138492	0.857962	0.0658
497994251	WP_010308410.1	GntR family transcriptional regulator	60807.3	83005.9	99290.8	73767.9	77441.7	92179	1.00117	0.9896
497994230	WP_010308407.1	extracellular solute-binding protein	39842.3	69033.3	212058	69176.2	103244	241188	1.28876	0.0029
497994199	WP_010308386.1	ATPase	13090.4	13960.8	14831.2	21383.8	31081.4	24713.8	1.84276	0.0494
497994198	WP_010308355.1	metal ABC transporter ATP-binding protein	6132.84	2502.93	2477.57	6964.28	2627.06	3245.32	1.15507	0.1261
497994196	WP_010308354.1	ABC transporter	9848.37	10541.9	10195.2	8019.69	9483.67	8751.68	0.858416	0.0229
497994195	WP_010308352.1	sn-glycerol-3-phosphate ABC transporter ATP-binding protein UgpC	104884	59673.9	236404	127200	67965.5	254020	1.12027	0.0599
497994180	WP_010308351.1	LacI family DNA-binding transcriptional regulator	38986.2	47308.9	52817.6	33712.6	44153.4	38021.7	0.833049	0.1631
497994177	WP_010308336.1	trehalose-6-phosphate synthase	9921.85	10633.5	6840.01	8627.98	8359.13	19201.1	1.32096	0.5982
497994124	WP_010308333.1	threonine/serine exporter family protein	11754.5	2703.52	6647.45	4172.89	862.779	2265.55	0.34594	0.1093
497994117	WP_010308280.1	diaminobutyrate--2-oxoglutarate transaminase	128522	195063	151657	116284	176563	127291	0.884049	0.0345
497994094	WP_010308273.1	ectoine hydroxylase	28206.8	25185.8	22115.7	25909.6	18056.3	22718.6	0.883141	0.3221
497994089	WP_010308250.1	23S rRNA (guanosine(2251)-2'-O)-methyltransferase RlmB	33129.3	30879.1	32004.2	27822.5	21622	42135.5	0.953832	0.8261
497994072	WP_010308245.1	cysteine--tRNA ligase	82325.4	58772.5	115568	61492.2	50827.1	101967	0.834887	0.0632
497994049	WP_010308228.1	2-C-methyl-D-erythritol 4-phosphate cytidylyltransferase	12464.5	11205.9	15380.7	11850.2	10573.4	17413.9	1.02014	0.7952
497994045	WP_010308205.1	DNA integrity scanning protein DisA	4138.57	4155.75	8391.49	3911.14	7230.28	6389.02	1.05062	0.8674
497994031	WP_010308201.1	hypothetical protein	26067.9	24025.5	29061.5	22508.6	22334.8	21751.5	0.841324	0.1268
497994026	WP_010308187.1	ATP-binding cassette domain-containing protein	29090.7	23409.7	32888.9	30947.3	23098	37363.6	1.0705	0.2841
497994003	WP_010308182.1	YhgE/Pip domain-containing protein	141281	210297	142558	147063	159259	103004	0.828368	0.2447
497994000	WP_010308159.1	ATP-dependent Clp protease ATP-binding subunit	2.06817e+06	2.13276e+06	1.79934e+06	1.83447e+06	1.85366e+06	1.67182e+06	0.893285	0.0415
497993984	WP_010308156.1	ABC transporter ATP-binding protein	6603.13	5973.16	4903.55	14864.8	12442.8	13653.8	2.34335	0.0078
497993980	WP_010308140.1	aspartate 1-decarboxylase	20099	14454.3	13960.2	17662.3	14379.9	14569.5	0.960797	0.563
497993967	WP_010308136.1	DUF2520 domain-containing protein	14473.4	8246.42	12606.3	10977.3	8118.84	13785.3	0.9308	0.6177
497993960	WP_010308123.1	MerR family transcriptional regulator	9768.96	5871.67	17609.6	9011.04	4783.14	10245.1	0.72298	0.2893
497993946	WP_010308116.1	dihydroneopterin aldolase	5182.29	7420.24	4379.94	7149.58	10294	6034.71	1.3825	0.0273
497993942	WP_010308102.1	ATP-dependent metallopeptidase FtsH/Yme1/Tma family protein	201614	240849	260735	170686	218730	237439	0.891435	0.0208
497993935	WP_010308098.1	hypoxanthine phosphoribosyltransferase	72161.6	76900.9	81640.3	73073.5	78817	84560.5	1.02492	0.0806
497993911	WP_010308091.1	hypothetical protein	64513.2	42658.5	55674.1	82173.8	43281.4	51916.8	1.0892	0.5358
497993886	WP_010308067.1	DUF4231 domain-containing protein	6218.11	7045.41	3750.31	11147.8	7514.51	5494.33	1.41982	0.2145
497993854	WP_010308042.1	alcohol dehydrogenase	158715	162334	133471	134338	159863	135215	0.944767	0.41
497993830	WP_010308010.1	GntR family transcriptional regulator	13308	23577.1	18307.4	15998.8	24547.3	19652.8	1.09071	0.0856
497993823	WP_010307986.1	DNA polymerase III subunit delta'	12469.9	14525.5	18104.4	15987.5	13759.2	22447	1.1573	0.2739
497993820	WP_010307979.1	hypothetical protein	11933.5	12631.5	11623.1	20493.1	20293.2	15366.7	1.55169	0.046
497993774	WP_010307976.1	sodium-translocating pyrophosphatase	633855	649322	824082	153326	172429	246282	0.27146	0.0041
497993769	WP_010307930.1	DUF1343 domain-containing protein	23888.2	12301.1	13765.4	43784.5	16699.2	16634	1.54375	0.2379
497993762	WP_010307925.1	serine hydrolase	50524.6	39791.1	32550.7	56516.3	43457	34933.5	1.098	0.0628
497993757	WP_010307918.1	MurR/RpiR family transcriptional regulator	52408.2	75902.4	60799.1	47395.1	56576	52419.8	0.826985	0.1276
497993744	WP_010307913.1	N-acetylmuramic acid 6-phosphate etherase	6498.56	5386.49	6828.33	7387.7	4709.99	7408.84	1.04238	0.6363
497993736	WP_010307900.1	acetate--CoA ligase	154401	217447	182775	164310	241248	234531	1.1541	0.1466
497993732	WP_010307892.1	phage holin family protein	35375.5	66662.5	80132.7	29016.9	55936.2	56557.7	0.776803	0.1198
497993699	WP_010307888.1	serine protease	3782.38	5775.66	9572.47	3056.58	7325.24	8744.54	0.999783	0.9987
497993688	WP_010307855.1	MBL fold metallo-hydrolase	9359.62	15564	17117.8	11139.1	13255.6	19965.1	1.05514	0.6715
497993680	WP_010307844.1	RidA family protein	54692.1	84131.3	35755.1	92054.1	163192	59621.1	1.80359	0.1064
497993670	WP_010307836.1	ArsA family ATPase	15864	9806.72	13753.9	14517.7	6334.82	17485	0.972423	0.8809
497993660	WP_010307826.1	siderophore-interacting protein	17805.7	7342.09	2622.1	36925	16454.3	5184.74	2.10891	0.1666
497993657	WP_010307816.1	metallophosphoesterase	23431.6	27964.8	26859	20489	21231.3	20198.6	0.79124	0.049
497993636	WP_010307813.1	S9 family peptidase	230397	315025	279869	212603	296410	247606	0.916789	0.0395
497993629	WP_010307792.1	TetR/AcrR family transcriptional regulator	7628.84	9628.08	63222.3	9408.61	10962	75276.4	1.18847	0.2856
497993625	WP_010307785.1	DNA starvation/stationary phase protection protein	291559	269210	191513	410004	414011	282915	1.47143	0.0166
497993621	WP_010307781.1	NADPH-dependent oxidoreductase	14075.6	14434.3	18470.6	16629.2	16637.1	18008.8	1.09141	0.2716
497993584	WP_010307777.1	alpha/beta hydrolase	1985.93	60617.4	11608.8	2594.64	45412	9274.77	0.77186	0.3651
497993577	WP_010307740.1	carbohydrate kinase	5282.81	9536.46	9863.16	3878.31	15446.6	11323.5	1.24171	0.4487
497993549	WP_010307733.1	aspartate-semialdehyde dehydrogenase	128017	125669	130364	158844	156102	161587	1.24081	< 0.0001
497993544	WP_010307705.1	XRE family transcriptional regulator	3423.92	319.953	7206.92	4140.59	690.793	12202.4	1.55548	0.306
497993536	WP_010307700.1	aminotransferase class V-fold PLP-dependent enzyme	3259.9	3094.22	4278.47	5956.06	2119.16	4165.48	1.15124	0.6764
497993535	WP_010307692.1	hypothetical protein	7247.12	680.332	4138.62	6365.89	308.227	8900.21	1.29075	0.583
497993531	WP_010307691.1	hypothetical protein	31305.6	12067.1	9523.47	32390	15050.4	10573.1	1.09674	0.1163
497993527	WP_010307687.1	VOC family protein	44612.5	39805.7	34531.5	33270.3	38541.2	33580.9	0.886025	0.3165
497993522	WP_010307683.1	ABC transporter ATP-binding protein	11387.9	11158.3	10928.8	7148.36	7206.18	7177.27	0.64322	0.0013
497993521	WP_010307678.1	YbaB/EbfC family nucleoid-associated protein	40761	39911.1	28795.1	124322	120317	80450.9	2.96974	0.0194
497993510	WP_010307677.1	S9 family peptidase	5384.43	4843.76	2439.35	3140.97	5054.72	2348.51	0.832379	0.4564
497993507	WP_010307666.1	hypothetical protein	5418.05	4058.24	2414.86	4825.55	6634.38	3012.03	1.21704	0.4502
497993503	WP_010307663.1	hypothetical protein	11324.5	15581.2	20558.2	9813.78	11444.5	22873.9	0.929804	0.6134
497993502	WP_010307659.1	nucleoside deaminase	5372.01	3893.2	9168.46	4424.79	4016.1	8125.91	0.898725	0.2377
497993500	WP_010307658.1	tRNA adenosine deaminase	35859.8	39432.8	34618.1	31017.5	35940.9	37779.6	0.952938	0.5579
497993499	WP_010307656.1	TetR/AcrR family transcriptional regulator	4241.82	4079.17	30116.2	2334.18	2228.03	20079.1	0.641081	0.2329
497993497	WP_010307655.1	cytochrome P450	26655.8	13747.4	22545.1	30530.1	17339.6	23729	1.13742	0.0776
497993496	WP_010307653.1	YbaK/EbsC family protein	1121.31	4145.71	5019.43	1070.69	3441.65	5178.56	0.942104	0.5248
497993495	WP_010307652.1	SDR family NAD(P)-dependent oxidoreductase	26131.5	18973.7	17663.1	28292.7	16099.1	18994.2	1.00984	0.907
497993466	WP_010307651.1	O-methyltransferase	7330.84	13063.9	11638.9	6694.06	10496.9	10774.7	0.87301	0.1559
497993465	WP_010307622.1	carboxymethylenebutenolidase	3735.91	1942.71	1026.12	2483.1	2003.16	2054.64	0.975566	0.9417
497993463	WP_010307621.1	histidinol-phosphate transaminase	103107	94630.3	110113	107575	90464	113210	1.01104	0.7136
497993462	WP_010307619.1	hypothetical protein	240494	848259	756684	198664	592809	684500	0.799796	0.2062
497993460	WP_010307618.1	murein L,D-transpeptidase	221038	193695	120715	170536	171004	100604	0.825746	0.0855
497993459	WP_010307616.1	N-acetyltransferase	5887.34	5772.31	1623.69	5765.94	5269.17	1846.14	0.969729	0.5879
497993455	WP_010307615.1	XRE family transcriptional regulator	532.446	1342.27	380.454	610.465	1506	472.59	1.14805	0.0524
497993433	WP_010307611.1	beta-glucosidase	101343	90342	95842.4	79506.1	72068	75787.1	0.790747	0.0026
497993430	WP_010307589.1	cold shock domain-containing protein	52294	72260.7	48179	45282.3	74030.5	45447.6	0.95384	0.4045
497993429	WP_010307586.1	polyprenyl synthetase family protein	6126.36	9411.85	13791.2	5349.12	8704.03	17169.3	1.06454	0.6911
497993427	WP_010307585.1	2-oxo acid dehydrogenase subunit E2	9103.66	4774.24	5684.57	8352.96	3849.92	6749.31	0.968804	0.7794
497993424	WP_010307583.1	thiamine pyrophosphate-dependent dehydrogenase E1 component subunit alpha	10522.1	13130.8	7913.49	10304.1	9546.48	11061.8	0.979282	0.9209
497993423	WP_010307580.1	beta-ketoacyl-acyl-carrier-protein synthase family protein	11421.1	11380.4	13669	11487.8	16220.2	14637.8	1.16109	0.3128
497993415	WP_010307579.1	acyl carrier protein	2927.05	3006.61	3086.17	2685.52	3108.31	3531.1	1.03383	0.6589
497993413	WP_010307571.1	AAA family ATPase	19816.3	17676.1	26484.2	15384.2	10513.1	17313.5	0.675416	0.0372
497993408	WP_010307569.1	hypothetical protein	8749.54	4027.62	4189.75	10317.7	5104.69	5133.69	1.21154	0.0243
497993396	WP_010307564.1	hypothetical protein	96252.6	125686	92185.8	79775.7	99463.3	81353.2	0.829584	0.058
497993393	WP_010307552.1	FAD-dependent monooxygenase	17191.9	8028.59	17583	22377.4	9969.63	20677.4	1.23879	0.0697
497993390	WP_010307549.1	hypothetical protein	7840.31	14455.2	8131.95	10024	26576.8	13608.4	1.65013	0.1527
497993388	WP_010307546.1	aromatic amino acid lyase	39431.3	19619.3	26074.1	54713.5	23752.2	26219.7	1.22979	0.2867
497993368	WP_010307544.1	XRE family transcriptional regulator	61099.5	26374	44751.8	61891.7	28736.1	61506.5	1.15057	0.3214
497993367	WP_010307524.1	tripeptidyl aminopeptidase	252502	328374	335462	165649	231439	224649	0.678502	0.005
497993364	WP_010307523.1	PPOX class F420-dependent oxidoreductase	39601.7	31516.8	21647.3	41346.4	36091	22295.7	1.07511	0.1854
497993361	WP_010307520.1	aldehyde dehydrogenase family protein	41303.5	31317.2	28449.1	38119.8	31504.2	28009.4	0.966	0.3837
497993102	WP_010307517.1	choline oxidase	29960.3	29959.5	29462.2	29075.5	30192.2	31960.8	1.02066	0.5994
497993091	WP_010307258.1	dipeptidase PepE	26238.1	19166.1	25123.8	27680.1	18062.5	31638.6	1.09717	0.415
497993077	WP_010307247.1	ESX secretion-associated protein EspG	1281.49	1476.17	2019.85	1283.83	970.277	1856.69	0.860448	0.2759
497993072	WP_010307233.1	LLM class F420-dependent oxidoreductase	44244.6	59100.3	57563.2	31860.3	42042.6	49324.6	0.765826	0.0388
497993061	WP_010307228.1	DUF952 domain-containing protein	5008.57	6769.15	2752.72	4533.43	7422.33	2499.63	0.994834	0.9488
497993054	WP_010307217.1	nuclear transport factor 2 family protein	40114.5	43260.9	41610.5	49645.6	47413.7	56760.9	1.2307	0.094
497993052	WP_010307210.1	IclR family transcriptional regulator	13134.2	11429.7	13203.6	12647.8	11510.2	16996.9	1.08969	0.4887
497993050	WP_010307208.1	pyridine nucleotide-disulfide oxidoreductase	2201.04	4241.4	3936.59	1977.77	4677.62	3150.37	0.944766	0.6427
497993043	WP_010307206.1	alpha/beta hydrolase	20780.2	19462.5	21171.7	19808.8	18688	20165.6	0.955189	0.0061
[truncated: 341 more rows]
