# Supplementary material for: A TetR family transcriptional regulator, SP_2854 can affect the butenyl-spinosyn biosynthesis by regulating glucose metabolism in Saccharopolyspora pogona
Source: Microb Cell Fact. 2022 May 14;21:83. doi: 10.1186/s12934-022-01808-2 (PMC9107242; doi:10.1186/s12934-022-01808-2)
Supplement: Supplementary file 4 — Additional file 4: DataSet S3. Differentially expressed proteins analysis of the S. pogona::SP_2854 mutant and wild-type S. pogona at 6th day. [file 12934_2022_1808_MOESM4_ESM.xlsx]

## Sheet: Sheet1
Differentially expressed proteins analysis of the S. pogona::SP_2854 mutant and wild-type S. pogona at 6th day
Accessions	Names	S. pogona-1	S. pogona-2	S. pogona-3	S. pogona::SP_2854-1	S. pogona::SP_2854-2	S. pogona::SP_2854-3	Foldchange	P-value
WP_010315411.1	50S ribosomal protein L16	284785	298659	270911	25985.8	45842.8	35154.7	0.125221	0.0008
WP_010313402.1	cytochrome ubiquinol oxidase subunit I	312550	334244	323397	55617.2	55310.1	47605.4	0.163403	0.0006
WP_044577133.1	50S ribosomal protein L18	387619	226143	433510	87290.2	56005.6	59281.7	0.193433	0.0421
PKW13498.1	hypothetical protein A8926_1033	663076	717260	507474	130462	176560	116669	0.224434	0.0098
WP_010315421.1	50S ribosomal protein L2	815996	833525	909187	233058	155057	201996	0.230628	0.0033
WP_010315357.1	30S ribosomal protein S4	377090	358527	395654	81086.4	72507.6	134404	0.254579	0.0013
WP_010313413.1	DoxX family protein	81717.4	121561	119747	18918	33969	31779.2	0.262104	0.0108
WP_010307976.1	sodium-translocating pyrophosphatase	633855	649322	824082	153326	172429	246282	0.27146	0.0041
WP_010695780.1	50S ribosomal protein L21	149826	121901	172213	43797.9	33106.1	51997.5	0.290358	0.0074
WP_010316097.1	hypothetical protein	40000.8	70849.2	44891.1	9414.94	18332.1	19262.7	0.301846	0.0482
WP_010315423.1	50S ribosomal protein L23	225974	231597	220351	61146.8	83110	74934	0.323328	0.0015
WP_010315384.1	50S ribosomal protein L15	221990	192924	207457	68586.2	73051.9	70819	0.341367	0.005
WP_010315424.1	50S ribosomal protein L4	417255	583401	732283	177310	210373	257210	0.372139	0.0335
WP_029535031.1	hypothetical protein	2354.87	3310.7	1825.8	661.344	1462.51	701.695	0.377174	0.0195
WP_010316190.1	50S ribosomal protein L13	132809	177214	199929	54219.2	67663.1	71848	0.379899	0.0182
WP_010306954.1	thioredoxin	473481	457961	489001	174177	182090	193707	0.387185	0.0006
WP_029536137.1	30S ribosomal protein S17	44865.4	41868.9	35393.1	16362.8	17559	13862.5	0.391265	0.0066
WP_010316149.1	hypothetical protein	14046.1	13369.6	18935.8	4971.55	5638.77	7998.58	0.401473	0.01
WP_010315402.1	50S ribosomal protein L24	37334.6	47120.9	59317.5	16678.6	20819.3	20758.4	0.405197	0.0327
WP_010305964.1	50S ribosomal protein L19	150894	187744	161859	68207.2	77451.4	63279.6	0.417461	0.0067
WP_010313599.1	FAD-dependent oxidoreductase	198719	324189	247011	105263	117959	109053	0.431571	0.047
WP_010315389.1	30S ribosomal protein S5	147264	191862	197367	61677.3	91184.4	79155	0.432469	0.0085
WP_049887614.1	alpha/beta hydrolase	132618	133028	121656	51902.5	65772	51841.7	0.437684	0.0032
WP_010305950.1	30S ribosomal protein S16	65100.6	95116.2	109571	30414	43151.6	45296	0.440575	0.0279
PKW14463.1	S1-C subfamily serine protease	10119.5	11267	12414.6	6437.32	3650.41	5043.87	0.447666	0.0394
WP_010315419.1	30S ribosomal protein S19	28057.8	33388.6	38719.4	16071	13011.4	16024.2	0.450321	0.03
WP_083822128.1	3-phosphoglycerate dehydrogenase	11729.7	9205.43	10467.6	4825.02	5979.12	3670.92	0.46095	0.0429
WP_101377108.1	Na+/galactose cotransporter	33933.5	30707.7	32320.6	16473.3	13500.2	14986.7	0.46369	0.0197
WP_029535910.1	DUF1707 domain-containing protein	2446.48	4566.58	4292.53	892.955	2495.12	1921.24	0.469619	0.014
WP_083822290.1	hypothetical protein	13385.9	7589.27	9585.9	7826.9	3393.48	3414.09	0.47886	0.0119
PKW13619.1	LGFP repeat-containing protein	745048	668244	732704	345465	326709	358620	0.480334	0.002
PKW17685.1	glutamate dehydrogenase (NAD(P)+)	69790.9	74327.7	65254.1	26437.8	39372	36160.1	0.487026	0.0131
WP_010692806.1	phytoene/squalene synthase family protein	7354.6	6597.66	5840.73	4195.66	2042.94	3413.59	0.487657	0.0324
WP_010305239.1	F0F1 ATP synthase subunit B	320398	280491	353296	160489	156610	160093	0.500104	0.0155
WP_010306920.1	phosphoenolpyruvate hydrolase family protein	12854.4	11629.8	17894.8	6120.59	6662.28	8513.03	0.502512	0.0317
WP_029535954.1	XRE family transcriptional regulator	172314	138178	166195	96733.1	67299	81707.2	0.515516	0.0027
WP_010313282.1	copper resistance protein CopC	248850	233053	223242	147947	108949	106959	0.515999	0.0036
WP_044576753.1	polysaccharide deacetylase family protein	2178.39	2746.47	2462.43	1394.61	1279.39	1164.17	0.519564	0.0289
WP_101377260.1	xanthine dehydrogenase	16032.3	18857.3	21682.3	10382.4	9339.01	9860.7	0.522912	0.0378
WP_010309940.1	acyl carrier protein	7284.2	7232.1	7336.31	2980.82	4113.51	4490.88	0.530153	0.0167
WP_010311687.1	3-hydroxyacyl-CoA dehydrogenase	30972.6	28113.7	31438.5	16759.8	14219	17062.2	0.530695	< 0.0001
WP_010692583.1	hypothetical protein	20760.6	18743.7	10797.2	14241.3	7968.94	4890.01	0.538756	0.037
WP_101376760.1	alpha/beta hydrolase	240450	265581	291659	126493	145236	160554	0.541918	0.0017
PKW14353.1	4-hydroxyphenylpyruvate dioxygenase	553121	463629	448011	299541	265636	249566	0.556229	0.0072
WP_010315505.1	50S ribosomal protein L1	182783	207351	208999	110825	112752	110598	0.557764	0.0086
WP_044576148.1	amidohydrolase	207119	235829	294049	114571	146199	150917	0.558602	0.0247
WP_029534982.1	acyl-CoA dehydrogenase	385439	374120	349113	228526	203527	189441	0.560576	0.0007
WP_010315426.1	50S ribosomal protein L3	176422	170806	173614	82984.3	101631	107527	0.560905	0.0126
PKW12896.1	large subunit ribosomal protein L22	35985.5	33943.3	46024.4	22215.8	18443.2	24382.4	0.560928	0.0192
WP_010315394.1	50S ribosomal protein L6	192406	259373	235328	116419	150684	118320	0.560936	0.0151
WP_010313476.1	decaprenylphospho-beta-D-erythro-pentofuranosid-2-ulose 2-reductase	136189	128613	121038	72446	66896.1	77995.9	0.563286	0.0135
WP_010695238.1	recombinase RecA	287393	366221	308412	169568	195130	179410	0.565586	0.0133
WP_010693631.1	class I SAM-dependent methyltransferase	105981	149412	118729	62024.6	83107.5	66599.6	0.565943	0.0142
WP_101376278.1	30S ribosomal protein S9	159272	144300	151786	85554	79894.4	103099	0.589751	0.0135
WP_010312820.1	(Fe-S)-binding protein	78825.7	115112	88828.3	47629.1	63038.3	56429.2	0.590935	0.0295
WP_010310599.1	glycine/betaine ABC transporter substrate-binding protein	693545	843479	640920	442670	481201	371024	0.59455	0.0134
WP_010695307.1	cytochrome bc complex cytochrome b subunit	56079.8	50873.9	61285.6	31964.2	34985.6	33474.9	0.596916	0.0234
WP_101377316.1	FAD-binding monooxygenase	19222.1	15165.1	16763.9	11288	7584.94	11673	0.597172	0.0165
WP_010312724.1	TenA family transcriptional regulator	11942.2	15032.8	12560.3	5356.25	11248.4	7455.64	0.608579	0.0237
PKW19111.1	thiamine kinase-like enzyme	61708.3	58900.8	64515.7	35352.2	36298.7	41312	0.610199	0.0023
WP_010696233.1	hypothetical protein	18760.8	24649.1	42350.4	10254.7	13947.2	28748.9	0.617429	0.0177
WP_010695825.1	esterase	947.651	1273.65	1310.56	448.801	935.076	805.254	0.619823	0.0145
WP_083821577.1	chromosome partitioning protein ParA	9560.14	7709.61	8634.88	5914.18	4875.02	5394.6	0.624746	0.0052
WP_010316227.1	NAD(P)/FAD-dependent oxidoreductase	131390	116757	171665	82855.2	77613.6	101999	0.625203	0.0284
WP_083822216.1	TlpA family protein disulfide reductase	61068.6	48085.1	67127.2	35588.1	30250.3	44644.4	0.626743	0.0101
WP_010694950.1	3-hydroxybutyryl-CoA dehydrogenase	173627	168611	178643	104570	105849	116929	0.62845	0.0013
WP_010315559.1	geranylgeranyl reductase family protein	59764.7	57584.6	55404.4	35652.2	36286.9	36921.6	0.63015	0.0058
WP_029535090.1	hypothetical protein	223606	218554	276847	131344	149158	172789	0.630441	0.0129
WP_083822179.1	M1 family peptidase	349245	329505	533686	212325	222091	333308	0.633208	0.0326
WP_010306680.1	ABC transporter substrate-binding protein	176510	153954	146734	109860	104022	88616.7	0.633908	0.0068
PKW17728.1	putative ATP-grasp superfamily ATP-dependent carboligase	21314.6	22499.9	20129.3	13580.5	13492.8	13491.2	0.634379	0.0076
WP_083822288.1	RNA methyltransferase	8072.74	7951.69	7830.64	5407.18	4850.74	4962.21	0.638025	0.0019
WP_010315381.1	preprotein translocase subunit SecY	17009.6	17964.5	21135.9	9527.87	11803.9	14509.8	0.638773	0.0033
WP_010309338.1	sugar ABC transporter substrate-binding protein	150796	146302	155289	96638.7	98449.4	94828	0.640859	0.0045
WP_029535516.1	extracellular solute-binding protein	193044	142924	186784	126196	98424.6	110709	0.641471	0.0218
PKW12553.1	amino acid/polyamine/organocation transporter (APC superfamily)	49055.5	44152.4	40397.5	31180.3	29019.8	25543.2	0.641765	0.0036
WP_010311109.1	aspartate--tRNA ligase	398467	343201	332320	234435	239199	217150	0.643196	0.0202
WP_010307683.1	ABC transporter ATP-binding protein	11387.9	11158.3	10928.8	7148.36	7206.18	7177.27	0.64322	0.0013
WP_010304739.1	hypothetical protein	65327.2	66954.1	63700.3	36947.6	42099.5	47251.3	0.64444	0.0224
WP_029536190.1	hypothetical protein	6.05669e+06	5.66337e+06	4.57841e+06	3.93317e+06	3.87121e+06	2.72762e+06	0.646196	0.0028
WP_010304850.1	urocanate hydratase	92723.3	94443.9	96164.5	69799.3	48058	65397.4	0.646786	0.0402
WP_010316329.1	ABC transporter substrate-binding protein	204953	203845	266583	131914	131104	175670	0.649541	0.0057
WP_029536197.1	M23 family peptidase	27456.8	22814.2	24800.4	20186.2	12859.6	15801.2	0.650673	0.008
WP_010696349.1	phenylacetate--CoA ligase family protein	62817	62754.5	62879.5	40920	40136.6	41703.4	0.651416	0.0004
WP_101377010.1	hypothetical protein	20380.6	15605.4	20549.7	13412.9	8187.69	15356.8	0.6537	0.0107
WP_010310533.1	Pup--protein ligase	177432	134003	163265	110988	93889.8	105484	0.653806	0.0194
WP_010693667.1	DUF3618 domain-containing protein	16658.2	21381.2	13421.1	11275.6	13798.2	8690.71	0.656125	0.0207
WP_083822328.1	hypothetical protein	19217.5	14951.8	19890	12793.8	9271.92	13473.3	0.657408	0.0016
WP_010693771.1	fumarate reductase/succinate dehydrogenase flavoprotein subunit	89121.8	117065	136986	61309.4	72705.5	92932.3	0.66132	0.0193
WP_010315576.1	dTMP kinase	21842.7	21177.6	20512.5	14033.2	13121.3	14945	0.662643	0.0121
WP_049887754.1	ABC transporter substrate-binding protein	2.94189e+06	2.99837e+06	2.88541e+06	1.91757e+06	1.95025e+06	1.98293e+06	0.662924	0.0021
WP_101377325.1	hydrolase	141811	215168	177103	94671.3	132687	128968	0.667174	0.0364
WP_010693060.1	apolipoprotein acyltransferase	235393	173457	292773	152824	118626	198487	0.669785	0.0222
WP_010307571.1	AAA family ATPase	19816.3	17676.1	26484.2	15384.2	10513.1	17313.5	0.675416	0.0372
WP_010693107.1	hypothetical protein	61333.5	56489.2	97443.9	38595.1	42431.1	64806.2	0.67745	0.0498
WP_010306075.1	RIP metalloprotease	10008.6	8941.81	10224.5	6086.16	5735.61	7957.04	0.677938	0.0226
WP_010309901.1	NADP-dependent oxidoreductase	15174.7	16571.1	14737	8984.39	11315	11231.3	0.67833	0.024
WP_010307524.1	tripeptidyl aminopeptidase	252502	328374	335462	165649	231439	224649	0.678502	0.005
WP_101376982.1	dihydroorotate dehydrogenase	54945.4	44050.1	55521.2	38911.5	29841.6	36646.5	0.682124	0.0068
WP_085982151.1	hypothetical protein	12022.3	25697.1	16252.8	7089.54	20126.9	9640.8	0.682895	0.0073
PKW17506.1	squalene-hopene/tetraprenyl-beta-curcumene cyclase	84328.5	88206.8	79347.5	59538	55184	59058.8	0.689927	0.0199
WP_010696443.1	membrane protein	30382.6	16055.6	26194.6	22189.3	10299.7	17761.3	0.691839	0.0129
WP_010312157.1	serine/threonine protein kinase	36067.9	42056.4	49285.5	25313.8	24540.3	38809.8	0.695896	0.0303
WP_010308520.1	xanthine dehydrogenase family protein molybdopterin-binding subunit	104738	110510	98068.3	75584.2	76245.6	67522.7	0.700098	0.0024
PKW15496.1	hypothetical protein A8926_3219	5933.95	6104.93	6258.83	4427.99	4137.48	4304.82	0.703383	0.007
WP_010697146.1	2-hydroxyacid dehydrogenase	77714.2	84246.7	79798.1	56812.7	59237.1	55101	0.70794	0.0031
WP_010306408.1	RNase J family beta-CASP ribonuclease	199692	186389	161044	137638	133775	116840	0.709625	0.0093
WP_010693922.1	cell division ATP-binding protein FtsE	25191	27082.8	28974.6	17713.2	18529.6	21433.6	0.709878	0.002
PKW15020.1	DNA-binding PucR family transcriptional regulator	14797.9	12260.5	13529.2	10020.1	9219.41	9619.73	0.711034	0.016
WP_010692652.1	adenosyl-hopene transferase HpnH	6815.95	13441.8	10580.1	3690.11	11334.5	6948.72	0.712543	0.0222
WP_010693620.1	proline dehydrogenase	15750.8	13921.7	17076.2	13081.6	8985.16	11310.2	0.713965	0.0405
WP_083822377.1	lytic transglycosylase	67520.8	69171	72288.5	44833.7	52441.2	52096	0.714761	0.0075
WP_101376709.1	class F sortase	19445.2	25172.8	28502.5	13483.6	18329.5	20480.3	0.715167	0.0073
WP_085982138.1	dimethylaniline monooxygenase	76150.1	69478.3	70118.8	56656.1	47606.1	50272.9	0.716279	0.0013
WP_010313634.1	maleylpyruvate isomerase family mycothiol-dependent enzyme	132647	139598	124302	85340.1	105260	93806.8	0.717209	0.018
WP_010305692.1	1-acyl-sn-glycerol-3-phosphate acyltransferase	13645.9	21313	19436.3	8974.39	16600	13605.4	0.72028	0.0056
WP_029535258.1	hypothetical protein	195600	218380	177821	149702	151890	127045	0.724294	0.0128
WP_010313216.1	DNA gyrase subunit A	267134	318182	432321	192471	220806	326419	0.726876	0.01
PKW19896.1	L-threonine 3-dehydrogenase	4204.39	3679.02	3153.64	3486.04	2679.05	1872.07	0.728199	0.0254
WP_010695737.1	elongation factor 4	50876.9	80562.9	55007.3	38757.2	56249.8	41262.3	0.730874	0.0485
WP_010314541.1	Rhs element Vgr protein	5656.48	3160.75	2701.09	4239.83	2343.58	1837.79	0.731113	0.0331
WP_010313421.1	histidine phosphatase family protein	4801.17	7913.94	5673.77	3588.29	6029.85	3877.95	0.733927	0.0163
WP_101377142.1	isochorismate synthase	19830.8	18923.9	18016.9	14452.6	13945	13437.5	0.736903	0.0021
WP_010695631.1	serpin family protein	6957.97	7543.18	18202.9	4183.73	5593.22	14323.7	0.736931	0.0359
WP_010312090.1	aminopeptidase	52779.6	47024.4	58534.8	38900.2	37911.8	39888.6	0.737031	0.0371
WP_010310688.1	Fe-S cluster assembly protein SufB	261467	215576	203292	196211	155278	152581	0.740915	0.0052
AAY88928.1	BusK	14709.1	12544.2	16874	10900.9	10104.3	11697.5	0.741101	0.0404
WP_010312610.1	phosphate ABC transporter substrate-binding protein PstS	394216	464687	384755	285975	363717	273153	0.74204	0.0009
WP_010308649.1	R2-like ligand-binding oxidase	40605	28757.7	37266.9	31138	21659.2	26330.1	0.742077	0.0146
WP_010312814.1	molecular chaperone DnaJ	27377.3	29371.4	36801.4	19432.5	23135.5	27152.8	0.745278	0.015
PKW17928.1	Cyclic nucleotide-binding domain-containing protein	288796	264951	282466	217418	196985	209717	0.746365	0.0004
WP_029535937.1	phosphoenolpyruvate--protein phosphotransferase	91011.5	91675.9	95820	111122	125804	134841	1.33486	0.0317
WP_010310789.1	OsmC family peroxiredoxin	4602.44	4522.48	4442.52	6645.23	6074.68	5504.13	1.34322	0.0317
WP_029536149.1	NADH-quinone oxidoreductase subunit NuoI	80696	69871.5	77272.6	102075	102426	102777	1.34866	0.0148
WP_010316291.1	enolase	2.03226e+06	1.89892e+06	1.83908e+06	2.69516e+06	2.58454e+06	2.52839e+06	1.35316	0.0001
WP_010696212.1	aminotransferase class I/II-fold pyridoxal phosphate-dependent enzyme	22676.2	9305.78	117385	42573.4	19542.8	140439	1.3561	0.0442
WP_010313488.1	bacterial proteasome activator family protein	29553.1	41578.6	39968.5	39138.6	54498.4	58739.3	1.37152	0.036
WP_010310733.1	YciI family protein	24277	22489	14736.5	29598.9	30535	24302.6	1.3729	0.0254
WP_029535058.1	hypothetical protein	2.07637e+06	2.15345e+06	1.95701e+06	2.6486e+06	3.21781e+06	2.63176e+06	1.37359	0.0358
WP_010692896.1	malate dehydrogenase	537448	541528	493409	707030	744060	709687	1.3742	0.005
WP_010312716.1	MBL fold metallo-hydrolase	78615.6	93205.3	71448.7	120687	115677	98225.8	1.37539	0.0361
PKW17552.1	tartrate dehydrogenase/decarboxylase/D-malate dehydrogenase	51333.8	46938.5	51603.8	70959.7	66496.1	68727.9	1.37569	0.0019
PKW13629.1	ABC-2 type transport system permease protein	13026.8	9356.51	10611.3	18845.8	12511.1	14084.3	1.37723	0.001
WP_010316600.1	hypothetical protein	39280.1	27150.3	81748.4	63373.3	37611.6	103154	1.37765	0.0465
WP_029535914.1	alpha/beta hydrolase	11444.7	13273.4	11863.5	14834.5	19237.5	16360.5	1.37863	0.0251
WP_010308116.1	dihydroneopterin aldolase	5182.29	7420.24	4379.94	7149.58	10294	6034.71	1.3825	0.0273
WP_101376763.1	FHA domain-containing protein	125238	159619	124109	175251	227592	162737	1.38295	0.0257
WP_029535069.1	VOC family protein	25495.5	46008.1	33741.2	38147	59917.4	49645.4	1.40349	0.0044
WP_010692967.1	hypothetical protein	6262.75	10402.5	8300.35	9555.84	14273.7	11210.1	1.40352	0.0069
WP_029534917.1	GntR family transcriptional regulator	14454.2	11228.9	15557.3	22426.8	15858.8	20027.9	1.41399	0.038
WP_101376323.1	DUF2662 domain-containing protein	109062	92500.8	87214.4	153998	139999	114793	1.41558	0.0236
WP_010313086.1	2-oxo acid dehydrogenase subunit E2	54586.3	49418.6	55135.8	72446.2	75274.1	77563	1.41562	0.0109
WP_010312975.1	ABC transporter ATP-binding protein	28777.3	34226.8	39432.5	43163.1	49660.2	52583	1.41948	0.0021
AAY88936.1	BusS	4073.93	3624.58	4523.28	5407.95	6101.09	5890.64	1.42366	0.0442
WP_010312360.1	ATP-dependent Clp protease ATP-binding subunit	493525	466361	520690	702660	663937	741384	1.42376	0.001
WP_010312707.1	phosphoribosylformylglycinamidine synthase subunit PurQ	102340	100643	104036	145732	133088	158375	1.424	0.0206
WP_101376546.1	DAK2 domain-containing protein	92344.4	62476	80673.1	139969	87203.8	112843	1.44384	0.0355
WP_010695356.1	dihydrolipoyl dehydrogenase	1.17419e+06	1.29027e+06	1.0755e+06	1.71442e+06	1.78986e+06	1.6107e+06	1.44493	0.0006
WP_101377154.1	LytR family transcriptional regulator	117310	120145	130086	162169	184269	186227	1.44927	0.0102
WP_029535242.1	Asp23/Gls24 family envelope stress response protein	233052	184750	237445	301359	317081	332804	1.45173	0.0336
WP_101376555.1	hypothetical protein	305364	272142	306936	432708	409063	444869	1.45475	0.0006
WP_044573765.1	transcription elongation factor GreA	217396	221317	225239	301676	322197	342718	1.45581	0.0089
WP_010305095.1	hypothetical protein	159998	76339	156636	238201	129989	203969	1.45598	0.024
PKW12695.1	nucleoside-binding protein	345714	326925	330915	518545	470821	478702	1.46287	0.0034
WP_101377188.1	ATP-binding cassette domain-containing protein	8207.46	8583.54	8127.03	12827.7	12547	11131.8	1.46506	0.0144
WP_010307785.1	DNA starvation/stationary phase protection protein	291559	269210	191513	410004	414011	282915	1.47143	0.0166
WP_010304825.1	dTDP-4-keto-6-deoxy-D-glucose epimerase	7212.51	7407.32	7602.13	10984.2	9869.32	12099.1	1.48289	0.0266
WP_010313266.1	SDR family NAD(P)-dependent oxidoreductase	68680.2	46772	45334.9	105801	69764.8	62898.5	1.48311	0.0471
WP_010692531.1	glycine cleavage system protein GcvH	121868	101135	81988.9	161414	142070	151742	1.49258	0.0365
WP_010306579.1	DivIVA domain-containing protein	212175	206291	218058	319722	314025	325419	1.50688	< 0.0001
WP_010695863.1	ribose-5-phosphate isomerase	245356	257688	233023	390842	350125	370483	1.50998	0.017
WP_010311233.1	iron-containing alcohol dehydrogenase	51370.6	46621	48995.8	80939.9	67073.6	74006.7	1.51047	0.0109
WP_010312909.1	cupin domain-containing protein	16962.4	16141.6	17783.2	25934.9	26440.3	25429.4	1.52896	0.0072
WP_010316127.1	allantoinase AllB	20893.8	20697.4	20795.6	31852.3	30809.2	32895.4	1.53169	0.0027
WP_010695532.1	pyruvate dehydrogenase (acetyl-transferring), homodimeric type	522852	600041	586287	840183	879497	915201	1.54161	0.0023
WP_010307979.1	hypothetical protein	11933.5	12631.5	11623.1	20493.1	20293.2	15366.7	1.55169	0.046
WP_010306970.1	dihydrolipoyl dehydrogenase	188293	172208	266006	292366	257089	427287	1.55903	0.0084
WP_010694127.1	enoyl-CoA hydratase	104791	113447	98473.1	154460	174925	164692	1.56003	0.0069
WP_010312783.1	N-acetylglucosamine-6-phosphate deacetylase	7004.51	2821.64	7183.78	11577.6	5619.99	9372.86	1.56205	0.0468
WP_010305105.1	hypothetical protein	6232.72	7479.26	5343.38	9618.48	10352.1	9857.14	1.56532	0.0177
WP_010316027.1	ADP-forming succinate--CoA ligase subunit beta	906041	965081	1.08992e+06	1.2944e+06	1.53564e+06	1.835e+06	1.57547	0.0313
WP_085982171.1	sensor histidine kinase	9318.74	11502.5	11511.9	17037.5	15241.7	18833.4	1.58081	0.0385
WP_010312779.1	class II fructose-bisphosphate aldolase	517482	578134	568265	812256	935285	886143	1.58286	0.0032
WP_010696359.1	tryptophan synthase subunit beta	3224.18	4045.87	3635.03	5323.14	6204.89	5764.01	1.58569	< 0.0001
WP_010694270.1	exodeoxyribonuclease VII small subunit	22205.9	15086.8	12030.9	34938.5	22409.8	21066.4	1.5898	0.026
WP_010310747.1	RNase adapter RapZ	198421	165699	215791	285815	309817	333819	1.60275	0.0192
WP_029536040.1	acetyl-CoA carboxylase biotin carboxyl carrier protein subunit	5290.94	6691.48	6430.51	8669.9	10503	10369.2	1.60442	0.0021
WP_044575565.1	NUDIX domain-containing protein	10249.1	8401.55	9985.32	16983.4	12096.3	17104.5	1.6128	0.0326
WP_010693946.1	AarF/ABC1/UbiB kinase family protein	10367.9	8869.86	11999.7	15970.6	16845.7	17720.8	1.61784	0.0141
WP_010697181.1	segregation/condensation protein A	8171.7	8404.39	7939.01	13102.3	13345	13223.6	1.61822	0.0005
WP_029535366.1	oligoribonuclease	73823.9	66172.6	77856.4	106511	119899	133288	1.65111	0.0231
WP_010315549.1	NADH-quinone oxidoreductase subunit J	12036.4	13454	10618.9	20134.6	22932.2	17337	1.6728	0.0095
WP_010308852.1	PRC-barrel domain containing protein	17297.1	17701	17499	27893	31038.6	29465.8	1.68385	0.0043
WP_010304847.1	histidine ammonia-lyase	29507.8	24894.6	27201.2	49785.2	46083.3	42381.4	1.69416	0.0097
WP_010693304.1	ABC transporter ATP-binding protein	8710.42	7015.34	7862.88	13869.1	13323.2	12777.2	1.69444	0.0061
PKW14877.1	zinc finger protein	2445.01	2329.8	2560.22	4145.06	4501.3	3788.81	1.69531	0.0247
PKW17595.1	cardiolipin synthase	4531.43	4460.62	4389.82	8988.24	6862.05	6862.05	1.69725	0.0439
WP_029535268.1	bifunctional 4-hydroxy-2-oxoglutarate aldolase/2-dehydro-3-deoxy-phosphogluconate aldolase	39583.1	39639.2	39695.3	67356.6	67705.2	68053.8	1.70803	< 0.0001
WP_010692592.1	CBS domain-containing protein	36228	27677.8	31496.7	55841.5	54976.6	56706.4	1.75598	0.009
WP_010312338.1	OsmC family peroxiredoxin	89084.4	86573.5	99385	132860	168572	182367	1.759	0.0327
WP_010315805.1	aldehyde dehydrogenase	468795	519719	429056	830945	836101	833523	1.76398	0.0049
WP_010309819.1	XRE family transcriptional regulator	4872.69	3744.74	6993.04	9418.64	6871.78	12340.4	1.83408	0.0216
WP_010697170.1	1-acyl-sn-glycerol-3-phosphate acyltransferase	4003.29	3509.3	2478.47	6005.21	6212.43	6108.82	1.83429	0.0276
WP_010308386.1	ATPase	13090.4	13960.8	14831.2	21383.8	31081.4	24713.8	1.84276	0.0494
WP_010306946.1	SigB/SigF/SigG family RNA polymerase sigma factor	8181.45	9076.26	9971.07	15702.1	16768	17833.9	1.84746	0.0002
WP_010314166.1	2,3-diaminopropionate biosynthesis protein SbnB	6044.63	5764.79	5904.71	10592.5	10934	11275.6	1.85175	0.0024
PKW13846.1	hypothetical protein A8926_1413	2762.68	2754.69	2305.55	5490.69	4215	4847.44	1.86032	0.0297
PKW13830.1	Acetyltransferase (GNAT) family protein	9576.39	9461.34	9691.45	18148.3	18555.4	17741.2	1.89511	0.0012
WP_010692893.1	glyoxalase	81742.2	89502.7	63369.2	146710	150201	148456	1.8983	0.0113
WP_010305925.1	P-II family nitrogen regulator	68930	69406.3	69882.6	129929	135595	141261	1.95364	0.002
WP_010313180.1	thioredoxin	70942.3	75929.1	65955.5	138668	142503	134833	1.95466	< 0.0001
WP_010305570.1	Asp-tRNA(Asn)/Glu-tRNA(Gln) amidotransferase subunit GatC	32971.7	32273.2	34830.5	69706.1	67960.1	66214.1	2.03727	0.0022
WP_010315498.1	50S ribosomal protein L7/L12	570048	650007	716331	1.14367e+06	1.41265e+06	1.48836e+06	2.08878	0.0084
WP_010304952.1	protease inhibitor protein	215620	232493	167892	488042	528749	343432	2.20814	0.0214
WP_010693996.1	DUF3107 domain-containing protein	98228	106058	93500.2	236891	205383	215962	2.21043	0.0089
WP_010695540.1	acyl carrier protein	313017	338293	218127	634783	841576	503851	2.27758	0.0315
WP_010312365.1	VOC family protein	226579	224299	241905	461347	640529	489372	2.29689	0.0361
WP_010308156.1	ABC transporter ATP-binding protein	6603.13	5973.16	4903.55	14864.8	12442.8	13653.8	2.34335	0.0078
WP_029535903.1	hypothetical protein	74126.3	63226.4	85031.7	170949	156828	194997	2.35077	0.0025
WP_010311078.1	PTS glucose transporter subunit IIA	5104.92	4839.35	5370.49	12286.1	12566.8	12005.4	2.40672	0.0019
WP_010312709.1	phosphoribosylformylglycinamidine synthase subunit PurS	39997	52089.1	29466.7	95008	117253	90840.1	2.49357	0.0024
WP_010692778.1	class I SAM-dependent methyltransferase	3301.26	6011.16	5859.52	13064.5	11452.2	14676.9	2.5833	0.0258
WP_029535561.1	antibiotic biosynthesis monooxygenase	55395.7	78970.4	67631.2	179760	198723	160798	2.66975	0.0074
WP_010312311.1	hypothetical protein	370452	575104	480241	956866	1.61144e+06	1.34781e+06	2.74662	0.0241
WP_101377360.1	DDE transposase	3340.83	2279.78	2810.31	7392.15	8953.89	7815.73	2.86585	0.0207
WP_010312770.1	HNH endonuclease	26059.5	19198.3	25901.3	83857	53200.9	69745.4	2.90621	0.0225
WP_010307678.1	YbaB/EbfC family nucleoid-associated protein	40761	39911.1	28795.1	124322	120317	80450.9	2.96974	0.0194
WP_010309473.1	calcium-binding protein	120426	120051	146801	348690	347763	462118	2.99158	0.0126
WP_010315858.1	ABC transporter permease	5181.01	2711.19	5245.51	18017.3	14951.1	11884.9	3.41409	0.0331
WP_010316380.1	antitoxin	7920.68	8344.33	8132.51	35160.4	29097.8	46698.3	4.54786	0.031
